# Supplementary material for: Differing responses of red abalone (Haliotis rufescens) and white abalone (H. sorenseni) to infection with phage-associated Candidatus Xenohaliotis californiensis
Source: PeerJ. 2018 Jun 25;6:e5104. doi: 10.7717/peerj.5104 (PMC6022723; doi:10.7717/peerj.5104)
Supplement: Data S2 [file peerj-06-5104-s004.csv]

Animal	Day	Tank	Weight(g)	Length(mm)	CI(g/cm^3)	Challenge	Temp	Species	C_T_S
145	126	19	0.59	35.1	0.014	CXcExposed	Ambient	Red	CXcExposed_Ambient_Red
126	126	16	0.91	29.8	0.034	CXcExposed	Heated	White	CXcExposed_Heated_White
285	62	36	0.82	28.7	0.035	CXcUnexposed	Heated	White	CXcUnexposed_Heated_White
357	126	45	2.19	37.8	0.041	CXcUnexposed	Heated	Red	CXcUnexposed_Heated_Red
249	161	32	0.28	18.8	0.042	CXcExposed	Ambient	White	CXcExposed_Ambient_White
102	126	13	1.68	34.2	0.042	CXcExposed	Heated	Red	CXcExposed_Heated_Red
18	126	3	0.22	16.8	0.046	CXcExposed	Heated	White	CXcExposed_Heated_White
355	126	45	2.64	38.4	0.047	CXcUnexposed	Heated	Red	CXcUnexposed_Heated_Red
57	126	8	0.17	15.2	0.048	CXcExposed	Heated	White	CXcExposed_Heated_White
195	161	25	1.64	32.3	0.049	CXcExposed	Ambient	White	CXcExposed_Ambient_White
362	126	46	2.12	35	0.049	CXcUnexposed	Heated	Red	CXcUnexposed_Heated_Red
24	126	3	0.19	15.6	0.05	CXcExposed	Heated	White	CXcExposed_Heated_White
336	126	42	1.69	32.1	0.051	CXcUnexposed	Heated	White	CXcUnexposed_Heated_White
305	126	39	2	33.7	0.052	CXcUnexposed	Heated	White	CXcUnexposed_Heated_White
32	126	4	0.31	17.8	0.055	CXcExposed	Heated	White	CXcExposed_Heated_White
358	126	45	2.83	37	0.056	CXcUnexposed	Heated	Red	CXcUnexposed_Heated_Red
297	62	38	3.98	39.8	0.0631	CXcUnexposed	Heated	Red	CXcUnexposed_Heated_Red
362	161	46	7.58	47.4	0.071	CXcUnexposed	Heated	Red	CXcUnexposed_Heated_Red
276	126	35	0.23	14.8	0.071	CXcUnexposed	Heated	White	CXcUnexposed_Heated_White
95	62	12	2.55	32.3	0.076	CXcExposed	Heated	Red	CXcExposed_Heated_Red
364	126	46	2.26	30.6	0.079	CXcUnexposed	Heated	Red	CXcUnexposed_Heated_Red
150	0	19	1.18	24.5	0.08	CXcExposed	Ambient	Red	CXcExposed_Ambient_Red
57	161	8	0.74	20.5	0.086	CXcExposed	Heated	White	CXcExposed_Heated_White
105	161	14	0.73	20.4	0.086	CXcExposed	Heated	White	CXcExposed_Heated_White
297	265	38	7.9	44.4	0.09	CXcUnexposed	Heated	Red	CXcUnexposed_Heated_Red
210	161	27	4.62	37	0.091	CXcExposed	Ambient	Red	CXcExposed_Ambient_Red
25	126	4	0.45	17	0.092	CXcExposed	Heated	White	CXcExposed_Heated_White
126	161	16	0.62	18.8	0.093	CXcExposed	Heated	White	CXcExposed_Heated_White
137	265	18	3.4	33	0.095	CXcExposed	Ambient	White	CXcExposed_Ambient_White
67	343	9	4.6	36.5	0.095	CXcExposed	Heated	Red	CXcExposed_Heated_Red
22	126	3	0.66	19	0.096	CXcExposed	Heated	White	CXcExposed_Heated_White
194	161	25	1.16	22.8	0.098	CXcExposed	Ambient	White	CXcExposed_Ambient_White
112	161	14	0.57	18	0.098	CXcExposed	Heated	White	CXcExposed_Heated_White
124	126	16	0.4	16	0.098	CXcExposed	Heated	White	CXcExposed_Heated_White
124	161	16	1.46	24.6	0.098	CXcExposed	Heated	White	CXcExposed_Heated_White
214	0	27	1.17	22.8	0.099	CXcExposed	Ambient	Red	CXcExposed_Ambient_Red
194	343	25	1.4	24	0.101	CXcExposed	Ambient	White	CXcExposed_Ambient_White
19	126	3	0.65	18.6	0.101	CXcExposed	Heated	White	CXcExposed_Heated_White
265	161	34	0.65	18.6	0.101	CXcUnexposed	Heated	White	CXcUnexposed_Heated_White
169	265	22	1	21.4	0.102	CXcExposed	Ambient	White	CXcExposed_Ambient_White
15	126	2	0.73	19.3	0.102	CXcExposed	Heated	White	CXcExposed_Heated_White
281	161	36	0.69	18.9	0.102	CXcUnexposed	Heated	White	CXcUnexposed_Heated_White
236	126	30	1.1	22	0.103	CXcExposed	Ambient	White	CXcExposed_Ambient_White
18	161	3	2.49	28.9	0.103	CXcExposed	Heated	White	CXcExposed_Heated_White
38	161	5	0.91	20.7	0.103	CXcExposed	Heated	White	CXcExposed_Heated_White
106	161	14	1.14	22.3	0.103	CXcExposed	Heated	White	CXcExposed_Heated_White
331	62	42	1.17	22.4	0.104	CXcUnexposed	Heated	White	CXcUnexposed_Heated_White
233	343	30	1.3	23.1	0.105	CXcExposed	Ambient	White	CXcExposed_Ambient_White
122	126	16	0.39	15.5	0.105	CXcExposed	Heated	White	CXcExposed_Heated_White
283	62	36	0.25	13.3	0.106	CXcUnexposed	Heated	White	CXcUnexposed_Heated_White
218	161	28	0.48	16.5	0.107	CXcExposed	Ambient	White	CXcExposed_Ambient_White
41	343	6	7.4	41	0.107	CXcExposed	Heated	Red	CXcExposed_Heated_Red
96	62	12	3.45	31.8	0.107	CXcExposed	Heated	Red	CXcExposed_Heated_Red
101	0	13	1.78	25.5	0.107	CXcExposed	Heated	Red	CXcExposed_Heated_Red
121	126	16	0.95	20.7	0.107	CXcExposed	Heated	White	CXcExposed_Heated_White
9	126	2	0.63	18	0.108	CXcExposed	Heated	White	CXcExposed_Heated_White
17	126	3	1.01	21.1	0.108	CXcExposed	Heated	White	CXcExposed_Heated_White
265	126	34	1.06	21.4	0.108	CXcUnexposed	Heated	White	CXcUnexposed_Heated_White
137	343	18	4.1	33.5	0.109	CXcExposed	Ambient	White	CXcExposed_Ambient_White
200	62	25	1.14	21.9	0.109	CXcExposed	Ambient	White	CXcExposed_Ambient_White
250	161	32	1.16	22	0.109	CXcExposed	Ambient	White	CXcExposed_Ambient_White
16	126	2	0.44	15.9	0.109	CXcExposed	Heated	White	CXcExposed_Heated_White
306	161	39	0.91	20.3	0.109	CXcUnexposed	Heated	White	CXcUnexposed_Heated_White
167	62	21	1.17	22	0.11	CXcExposed	Ambient	Red	CXcExposed_Ambient_Red
193	343	25	1.02	21	0.11	CXcExposed	Ambient	White	CXcExposed_Ambient_White
79	62	10	3.34	31.2	0.11	CXcExposed	Heated	Red	CXcExposed_Heated_Red
20	126	3	0.83	19.6	0.11	CXcExposed	Heated	White	CXcExposed_Heated_White
113	343	15	5.7	37.2	0.111	CXcExposed	Heated	Red	CXcExposed_Heated_Red
12	126	2	0.7	18.5	0.111	CXcExposed	Heated	White	CXcExposed_Heated_White
13	126	2	0.65	18	0.111	CXcExposed	Heated	White	CXcExposed_Heated_White
128	126	16	0.66	18.1	0.111	CXcExposed	Heated	White	CXcExposed_Heated_White
281	126	36	0.77	19.1	0.111	CXcUnexposed	Heated	White	CXcUnexposed_Heated_White
217	343	28	4.01	33	0.112	CXcExposed	Ambient	White	CXcExposed_Ambient_White
43	343	6	8.9	43	0.112	CXcExposed	Heated	Red	CXcExposed_Heated_Red
66	161	9	8.92	43	0.112	CXcExposed	Heated	Red	CXcExposed_Heated_Red
109	126	14	0.88	19.9	0.112	CXcExposed	Heated	White	CXcExposed_Heated_White
122	161	16	1.24	22.3	0.112	CXcExposed	Heated	White	CXcExposed_Heated_White
172	62	22	1.06	21.1	0.113	CXcExposed	Ambient	White	CXcExposed_Ambient_White
27	126	4	0.74	18.7	0.113	CXcExposed	Heated	White	CXcExposed_Heated_White
29	126	4	0.73	18.6	0.113	CXcExposed	Heated	White	CXcExposed_Heated_White
111	161	14	0.85	19.6	0.113	CXcExposed	Heated	White	CXcExposed_Heated_White
283	161	36	0.99	20.6	0.113	CXcUnexposed	Heated	White	CXcUnexposed_Heated_White
290	161	37	1.49	23.6	0.113	CXcUnexposed	Heated	White	CXcUnexposed_Heated_White
378	161	48	1.2	22	0.113	CXcUnexposed	Heated	White	CXcUnexposed_Heated_White
173	126	22	1.23	22.1	0.114	CXcExposed	Ambient	White	CXcExposed_Ambient_White
3	126	1	0.37	14.8	0.114	CXcExposed	Heated	White	CXcExposed_Heated_White
9	161	2	4.24	33.4	0.114	CXcExposed	Heated	White	CXcExposed_Heated_White
33	62	5	0.45	15.8	0.114	CXcExposed	Heated	White	CXcExposed_Heated_White
266	343	34	1.06	21	0.114	CXcUnexposed	Heated	White	CXcUnexposed_Heated_White
284	62	36	2.29	27.2	0.114	CXcUnexposed	Heated	White	CXcUnexposed_Heated_White
321	343	41	4.7	34.5	0.114	CXcUnexposed	Heated	White	CXcUnexposed_Heated_White
217	161	28	0.43	15.5	0.115	CXcExposed	Ambient	White	CXcExposed_Ambient_White
16	161	2	1.9	25.5	0.115	CXcExposed	Heated	White	CXcExposed_Heated_White
111	126	14	1.05	20.9	0.115	CXcExposed	Heated	White	CXcExposed_Heated_White
268	161	34	0.48	16.1	0.115	CXcUnexposed	Heated	White	CXcUnexposed_Heated_White
289	161	37	1.08	21.1	0.115	CXcUnexposed	Heated	White	CXcUnexposed_Heated_White
289	265	37	1.4	23	0.115	CXcUnexposed	Heated	White	CXcUnexposed_Heated_White
321	161	41	0.93	20.1	0.115	CXcUnexposed	Heated	White	CXcUnexposed_Heated_White
131	126	17	0.37	14.7	0.116	CXcExposed	Ambient	White	CXcExposed_Ambient_White
129	161	17	0.55	16.8	0.116	CXcExposed	Ambient	White	CXcExposed_Ambient_White
128	161	16	1.75	24.7	0.116	CXcExposed	Heated	White	CXcExposed_Heated_White
263	126	33	1.11	21.2	0.116	CXcUnexposed	Heated	Red	CXcUnexposed_Heated_Red
300	161	38	7.12	39.4	0.116	CXcUnexposed	Heated	Red	CXcUnexposed_Heated_Red
345	343	44	15.6	51.2	0.116	CXcUnexposed	Heated	Red	CXcUnexposed_Heated_Red
370	161	47	5.56	36.3	0.116	CXcUnexposed	Heated	Red	CXcUnexposed_Heated_Red
265	265	34	1	20.5	0.116	CXcUnexposed	Heated	White	CXcUnexposed_Heated_White
273	161	35	0.6	17.3	0.116	CXcUnexposed	Heated	White	CXcUnexposed_Heated_White
282	161	36	0.78	18.9	0.116	CXcUnexposed	Heated	White	CXcUnexposed_Heated_White
310	161	39	0.81	19.1	0.116	CXcUnexposed	Heated	White	CXcUnexposed_Heated_White
322	343	41	1.7	24.5	0.116	CXcUnexposed	Heated	White	CXcUnexposed_Heated_White
169	161	22	1.13	21.3	0.117	CXcExposed	Ambient	White	CXcExposed_Ambient_White
170	161	22	0.99	20.4	0.117	CXcExposed	Ambient	White	CXcExposed_Ambient_White
250	126	32	0.38	14.8	0.117	CXcExposed	Ambient	White	CXcExposed_Ambient_White
251	343	32	0.8	19	0.117	CXcExposed	Ambient	White	CXcExposed_Ambient_White
41	161	6	0.83	19.2	0.117	CXcExposed	Heated	Red	CXcExposed_Heated_Red
116	126	15	5.49	36.1	0.117	CXcExposed	Heated	Red	CXcExposed_Heated_Red
2	126	1	0.87	19.5	0.117	CXcExposed	Heated	White	CXcExposed_Heated_White
286	62	36	0.8	19	0.117	CXcUnexposed	Heated	White	CXcUnexposed_Heated_White
379	161	48	0.74	18.5	0.117	CXcUnexposed	Heated	White	CXcUnexposed_Heated_White
136	62	17	0.56	16.8	0.118	CXcExposed	Ambient	White	CXcExposed_Ambient_White
199	126	25	1.38	22.7	0.118	CXcExposed	Ambient	White	CXcExposed_Ambient_White
236	0	30	0.93	19.9	0.118	CXcExposed	Ambient	White	CXcExposed_Ambient_White
241	62	31	1.21	21.7	0.118	CXcExposed	Ambient	White	CXcExposed_Ambient_White
245	126	31	0.39	14.9	0.118	CXcExposed	Ambient	White	CXcExposed_Ambient_White
255	126	32	1.29	22.2	0.118	CXcExposed	Ambient	White	CXcExposed_Ambient_White
250	343	32	2.2	26.5	0.118	CXcExposed	Ambient	White	CXcExposed_Ambient_White
92	0	12	2.07	26	0.118	CXcExposed	Heated	Red	CXcExposed_Heated_Red
98	62	13	3.8	31.8	0.118	CXcExposed	Heated	Red	CXcExposed_Heated_Red
115	161	15	5.03	34.9	0.118	CXcExposed	Heated	Red	CXcExposed_Heated_Red
2	62	1	0.81	19	0.118	CXcExposed	Heated	White	CXcExposed_Heated_White
1	126	1	0.44	15.5	0.118	CXcExposed	Heated	White	CXcExposed_Heated_White
6	126	1	0.75	18.5	0.118	CXcExposed	Heated	White	CXcExposed_Heated_White
299	126	38	4.31	33.2	0.118	CXcUnexposed	Heated	Red	CXcUnexposed_Heated_Red
361	161	46	6.74	38.5	0.118	CXcUnexposed	Heated	Red	CXcUnexposed_Heated_Red
274	161	35	0.44	15.5	0.118	CXcUnexposed	Heated	White	CXcUnexposed_Heated_White
286	126	36	0.75	18.5	0.118	CXcUnexposed	Heated	White	CXcUnexposed_Heated_White
289	343	37	10.5	44.6	0.118	CXcUnexposed	Heated	White	CXcUnexposed_Heated_White
189	0	24	1.55	23.5	0.119	CXcExposed	Ambient	Red	CXcExposed_Ambient_Red
227	0	29	0.64	17.5	0.119	CXcExposed	Ambient	Red	CXcExposed_Ambient_Red
132	62	17	1.34	22.4	0.119	CXcExposed	Ambient	White	CXcExposed_Ambient_White
194	62	25	1.39	22.7	0.119	CXcExposed	Ambient	White	CXcExposed_Ambient_White
233	161	30	0.67	17.8	0.119	CXcExposed	Ambient	White	CXcExposed_Ambient_White
39	161	5	1.53	23.4	0.119	CXcExposed	Heated	White	CXcExposed_Heated_White
61	126	8	0.79	18.8	0.119	CXcExposed	Heated	White	CXcExposed_Heated_White
127	126	16	1.66	24.1	0.119	CXcExposed	Heated	White	CXcExposed_Heated_White
318	161	40	5.25	35.3	0.119	CXcUnexposed	Heated	Red	CXcUnexposed_Heated_Red
313	343	40	19.86	55	0.119	CXcUnexposed	Heated	Red	CXcUnexposed_Heated_Red
281	265	36	3.2	30	0.119	CXcUnexposed	Heated	White	CXcUnexposed_Heated_White
142	62	18	1.19	21.5	0.12	CXcExposed	Ambient	White	CXcExposed_Ambient_White
169	343	22	6.5	37.8	0.12	CXcExposed	Ambient	White	CXcExposed_Ambient_White
234	161	30	1.16	21.3	0.12	CXcExposed	Ambient	White	CXcExposed_Ambient_White
241	161	31	1.03	20.5	0.12	CXcExposed	Ambient	White	CXcExposed_Ambient_White
98	343	13	10.2	44	0.12	CXcExposed	Heated	Red	CXcExposed_Heated_Red
24	161	3	1.03	20.5	0.12	CXcExposed	Heated	White	CXcExposed_Heated_White
40	161	5	1.14	21.2	0.12	CXcExposed	Heated	White	CXcExposed_Heated_White
64	126	8	0.62	17.3	0.12	CXcExposed	Heated	White	CXcExposed_Heated_White
107	126	14	1.28	22	0.12	CXcExposed	Heated	White	CXcExposed_Heated_White
338	0	43	2.5	27.5	0.12	CXcUnexposed	Heated	Red	CXcUnexposed_Heated_Red
339	0	43	1.76	24.5	0.12	CXcUnexposed	Heated	Red	CXcUnexposed_Heated_Red
349	126	44	3.76	31.5	0.12	CXcUnexposed	Heated	Red	CXcUnexposed_Heated_Red
270	126	34	0.51	16.2	0.12	CXcUnexposed	Heated	White	CXcUnexposed_Heated_White
281	62	36	1.62	23.8	0.12	CXcUnexposed	Heated	White	CXcUnexposed_Heated_White
282	126	36	0.81	18.9	0.12	CXcUnexposed	Heated	White	CXcUnexposed_Heated_White
295	62	37	1.14	21.2	0.12	CXcUnexposed	Heated	White	CXcUnexposed_Heated_White
292	161	37	0.99	20.2	0.12	CXcUnexposed	Heated	White	CXcUnexposed_Heated_White
305	0	39	0.52	16.3	0.12	CXcUnexposed	Heated	White	CXcUnexposed_Heated_White
322	161	41	2.23	26.5	0.12	CXcUnexposed	Heated	White	CXcUnexposed_Heated_White
217	126	28	0.74	18.3	0.121	CXcExposed	Ambient	White	CXcExposed_Ambient_White
235	161	30	0.9	19.5	0.121	CXcExposed	Ambient	White	CXcExposed_Ambient_White
26	126	4	0.83	19	0.121	CXcExposed	Heated	White	CXcExposed_Heated_White
121	62	16	1.06	20.6	0.121	CXcExposed	Heated	White	CXcExposed_Heated_White
338	62	43	4.67	33.8	0.121	CXcUnexposed	Heated	Red	CXcUnexposed_Heated_Red
346	126	44	3.43	30.5	0.121	CXcUnexposed	Heated	Red	CXcUnexposed_Heated_Red
372	161	47	6.38	37.5	0.121	CXcUnexposed	Heated	Red	CXcUnexposed_Heated_Red
272	126	34	0.78	18.6	0.121	CXcUnexposed	Heated	White	CXcUnexposed_Heated_White
273	343	35	9.5	42.8	0.121	CXcUnexposed	Heated	White	CXcUnexposed_Heated_White
307	161	39	0.78	18.6	0.121	CXcUnexposed	Heated	White	CXcUnexposed_Heated_White
321	62	41	1.01	20.3	0.121	CXcUnexposed	Heated	White	CXcUnexposed_Heated_White
380	126	48	1.36	22.4	0.121	CXcUnexposed	Heated	White	CXcUnexposed_Heated_White
161	126	21	5.53	35.7	0.122	CXcExposed	Ambient	Red	CXcExposed_Ambient_Red
163	126	21	3.74	31.3	0.122	CXcExposed	Ambient	Red	CXcExposed_Ambient_Red
179	126	23	6.74	38.1	0.122	CXcExposed	Ambient	Red	CXcExposed_Ambient_Red
173	62	22	0.61	17.1	0.122	CXcExposed	Ambient	White	CXcExposed_Ambient_White
176	62	22	1.18	21.3	0.122	CXcExposed	Ambient	White	CXcExposed_Ambient_White
195	62	25	0.86	19.2	0.122	CXcExposed	Ambient	White	CXcExposed_Ambient_White
219	126	28	0.51	16.1	0.122	CXcExposed	Ambient	White	CXcExposed_Ambient_White
219	161	28	0.52	16.2	0.122	CXcExposed	Ambient	White	CXcExposed_Ambient_White
237	161	30	1.33	22.2	0.122	CXcExposed	Ambient	White	CXcExposed_Ambient_White
252	62	32	1.48	23	0.122	CXcExposed	Ambient	White	CXcExposed_Ambient_White
118	126	15	2.15	26	0.122	CXcExposed	Heated	Red	CXcExposed_Heated_Red
33	0	5	0.51	16.1	0.122	CXcExposed	Heated	White	CXcExposed_Heated_White
58	126	8	0.61	17.1	0.122	CXcExposed	Heated	White	CXcExposed_Heated_White
105	126	14	0.59	16.9	0.122	CXcExposed	Heated	White	CXcExposed_Heated_White
126	62	16	0.5	16	0.122	CXcExposed	Heated	White	CXcExposed_Heated_White
372	343	47	16.6	51.4	0.122	CXcUnexposed	Heated	Red	CXcUnexposed_Heated_Red
270	62	34	6.73	38.1	0.122	CXcUnexposed	Heated	White	CXcUnexposed_Heated_White
265	343	34	1.91	25	0.122	CXcUnexposed	Heated	White	CXcUnexposed_Heated_White
278	62	35	1.2	21.4	0.122	CXcUnexposed	Heated	White	CXcUnexposed_Heated_White
285	126	36	1.08	20.7	0.122	CXcUnexposed	Heated	White	CXcUnexposed_Heated_White
294	62	37	0.6	17	0.122	CXcUnexposed	Heated	White	CXcUnexposed_Heated_White
306	62	39	0.81	18.8	0.122	CXcUnexposed	Heated	White	CXcUnexposed_Heated_White
322	265	41	1.8	24.5	0.122	CXcUnexposed	Heated	White	CXcUnexposed_Heated_White
329	161	42	1.34	22.2	0.122	CXcUnexposed	Heated	White	CXcUnexposed_Heated_White
330	161	42	0.75	18.3	0.122	CXcUnexposed	Heated	White	CXcUnexposed_Heated_White
333	161	42	0.77	18.5	0.122	CXcUnexposed	Heated	White	CXcUnexposed_Heated_White
379	343	48	2.4	27	0.122	CXcUnexposed	Heated	White	CXcUnexposed_Heated_White
182	126	23	4.3	32.7	0.123	CXcExposed	Ambient	Red	CXcExposed_Ambient_Red
201	126	26	3.28	29.9	0.123	CXcExposed	Ambient	Red	CXcExposed_Ambient_Red
218	126	28	1.4	22.5	0.123	CXcExposed	Ambient	White	CXcExposed_Ambient_White
236	62	30	0.66	17.5	0.123	CXcExposed	Ambient	White	CXcExposed_Ambient_White
240	161	30	1.42	22.6	0.123	CXcExposed	Ambient	White	CXcExposed_Ambient_White
242	161	31	0.74	18.2	0.123	CXcExposed	Ambient	White	CXcExposed_Ambient_White
81	265	11	11.1	44.9	0.123	CXcExposed	Heated	Red	CXcExposed_Heated_Red
5	126	1	0.91	19.5	0.123	CXcExposed	Heated	White	CXcExposed_Heated_White
14	126	2	4.8	33.9	0.123	CXcExposed	Heated	White	CXcExposed_Heated_White
19	62	3	1.16	21.1	0.123	CXcExposed	Heated	White	CXcExposed_Heated_White
33	126	5	1.59	23.5	0.123	CXcExposed	Heated	White	CXcExposed_Heated_White
339	343	43	14.49	49	0.123	CXcUnexposed	Heated	Red	CXcUnexposed_Heated_Red
177	161	23	4.15	32.2	0.124	CXcExposed	Ambient	Red	CXcExposed_Ambient_Red
186	62	24	2.72	28	0.124	CXcExposed	Ambient	Red	CXcExposed_Ambient_Red
201	161	26	5.84	36.1	0.124	CXcExposed	Ambient	Red	CXcExposed_Ambient_Red
232	62	29	1.82	24.5	0.124	CXcExposed	Ambient	Red	CXcExposed_Ambient_Red
176	126	22	0.69	17.7	0.124	CXcExposed	Ambient	White	CXcExposed_Ambient_White
171	161	22	1.08	20.6	0.124	CXcExposed	Ambient	White	CXcExposed_Ambient_White
196	161	25	1.36	22.2	0.124	CXcExposed	Ambient	White	CXcExposed_Ambient_White
224	126	28	1.85	24.6	0.124	CXcExposed	Ambient	White	CXcExposed_Ambient_White
217	265	28	0.8	18.6	0.124	CXcExposed	Ambient	White	CXcExposed_Ambient_White
248	126	31	1.84	24.6	0.124	CXcExposed	Ambient	White	CXcExposed_Ambient_White
241	343	31	3.7	31	0.124	CXcExposed	Ambient	White	CXcExposed_Ambient_White
52	62	7	1.71	24	0.124	CXcExposed	Heated	Red	CXcExposed_Heated_Red
88	126	11	4.34	32.7	0.124	CXcExposed	Heated	Red	CXcExposed_Heated_Red
99	126	13	4.73	33.7	0.124	CXcExposed	Heated	Red	CXcExposed_Heated_Red
118	161	15	6.4	37.2	0.124	CXcExposed	Heated	Red	CXcExposed_Heated_Red
109	62	14	1.12	20.8	0.124	CXcExposed	Heated	White	CXcExposed_Heated_White
112	126	14	0.69	17.7	0.124	CXcExposed	Heated	White	CXcExposed_Heated_White
319	0	40	0.99	20	0.124	CXcUnexposed	Heated	Red	CXcUnexposed_Heated_Red
349	62	44	5.94	36.3	0.124	CXcUnexposed	Heated	Red	CXcUnexposed_Heated_Red
359	126	45	8.13	40.3	0.124	CXcUnexposed	Heated	Red	CXcUnexposed_Heated_Red
293	126	37	0.62	17.1	0.124	CXcUnexposed	Heated	White	CXcUnexposed_Heated_White
378	343	48	12.8	46.9	0.124	CXcUnexposed	Heated	White	CXcUnexposed_Heated_White
157	0	20	2.59	27.5	0.125	CXcExposed	Ambient	Red	CXcExposed_Ambient_Red
167	126	21	2.46	27	0.125	CXcExposed	Ambient	Red	CXcExposed_Ambient_Red
190	0	24	1.14	20.9	0.125	CXcExposed	Ambient	Red	CXcExposed_Ambient_Red
134	126	17	0.58	16.7	0.125	CXcExposed	Ambient	White	CXcExposed_Ambient_White
136	126	17	1.7	23.9	0.125	CXcExposed	Ambient	White	CXcExposed_Ambient_White
173	161	22	1.11	20.7	0.125	CXcExposed	Ambient	White	CXcExposed_Ambient_White
198	126	25	0.86	19	0.125	CXcExposed	Ambient	White	CXcExposed_Ambient_White
222	161	28	0.74	18.1	0.125	CXcExposed	Ambient	White	CXcExposed_Ambient_White
253	126	32	0.91	19.4	0.125	CXcExposed	Ambient	White	CXcExposed_Ambient_White
73	126	10	2.65	27.7	0.125	CXcExposed	Heated	Red	CXcExposed_Heated_Red
99	161	13	6.46	37.2	0.125	CXcExposed	Heated	Red	CXcExposed_Heated_Red
10	62	2	0.56	16.5	0.125	CXcExposed	Heated	White	CXcExposed_Heated_White
39	126	5	1.24	21.5	0.125	CXcExposed	Heated	White	CXcExposed_Heated_White
34	161	5	1.19	21.2	0.125	CXcExposed	Heated	White	CXcExposed_Heated_White
63	126	8	0.55	16.4	0.125	CXcExposed	Heated	White	CXcExposed_Heated_White
369	161	47	8.6	41	0.125	CXcUnexposed	Heated	Red	CXcUnexposed_Heated_Red
266	265	34	2.4	26.8	0.125	CXcUnexposed	Heated	White	CXcUnexposed_Heated_White
308	161	39	4.21	32.3	0.125	CXcUnexposed	Heated	White	CXcUnexposed_Heated_White
323	161	41	1.91	24.8	0.125	CXcUnexposed	Heated	White	CXcUnexposed_Heated_White
150	126	19	6.27	36.8	0.126	CXcExposed	Ambient	Red	CXcExposed_Ambient_Red
133	62	17	0.41	14.8	0.126	CXcExposed	Ambient	White	CXcExposed_Ambient_White
139	62	18	1.46	22.6	0.126	CXcExposed	Ambient	White	CXcExposed_Ambient_White
137	161	18	0.48	15.6	0.126	CXcExposed	Ambient	White	CXcExposed_Ambient_White
171	62	22	0.64	17.2	0.126	CXcExposed	Ambient	White	CXcExposed_Ambient_White
198	62	25	1.25	21.5	0.126	CXcExposed	Ambient	White	CXcExposed_Ambient_White
235	62	30	1.23	21.4	0.126	CXcExposed	Ambient	White	CXcExposed_Ambient_White
242	62	31	1.88	24.6	0.126	CXcExposed	Ambient	White	CXcExposed_Ambient_White
243	62	31	1.17	21	0.126	CXcExposed	Ambient	White	CXcExposed_Ambient_White
67	161	9	3.67	30.8	0.126	CXcExposed	Heated	Red	CXcExposed_Heated_Red
68	343	9	10.3	43.4	0.126	CXcExposed	Heated	Red	CXcExposed_Heated_Red
69	343	9	10.3	43.4	0.126	CXcExposed	Heated	Red	CXcExposed_Heated_Red
88	62	11	3.24	29.5	0.126	CXcExposed	Heated	Red	CXcExposed_Heated_Red
29	62	4	0.71	17.8	0.126	CXcExposed	Heated	White	CXcExposed_Heated_White
34	0	5	0.62	17	0.126	CXcExposed	Heated	White	CXcExposed_Heated_White
258	161	33	7.16	38.4	0.126	CXcUnexposed	Heated	Red	CXcUnexposed_Heated_Red
301	126	38	4.69	33.4	0.126	CXcUnexposed	Heated	Red	CXcUnexposed_Heated_Red
366	161	46	3.95	31.5	0.126	CXcUnexposed	Heated	Red	CXcUnexposed_Heated_Red
271	126	34	6.76	37.7	0.126	CXcUnexposed	Heated	White	CXcUnexposed_Heated_White
267	161	34	1.18	21.1	0.126	CXcUnexposed	Heated	White	CXcUnexposed_Heated_White
274	343	35	11.1	44.5	0.126	CXcUnexposed	Heated	White	CXcUnexposed_Heated_White
282	62	36	1.01	20	0.126	CXcUnexposed	Heated	White	CXcUnexposed_Heated_White
293	161	37	1.47	22.7	0.126	CXcUnexposed	Heated	White	CXcUnexposed_Heated_White
248	161	31	2.05	25.3	0.1266	CXcExposed	Ambient	White	CXcExposed_Ambient_White
153	126	20	4.4	32.6	0.127	CXcExposed	Ambient	Red	CXcExposed_Ambient_Red
183	126	23	3.37	29.8	0.127	CXcExposed	Ambient	Red	CXcExposed_Ambient_Red
210	126	27	4.2	32.1	0.127	CXcExposed	Ambient	Red	CXcExposed_Ambient_Red
230	0	29	1.05	20.2	0.127	CXcExposed	Ambient	Red	CXcExposed_Ambient_Red
172	126	22	1.3	21.7	0.127	CXcExposed	Ambient	White	CXcExposed_Ambient_White
194	0	25	0.82	18.6	0.127	CXcExposed	Ambient	White	CXcExposed_Ambient_White
197	62	25	0.79	18.4	0.127	CXcExposed	Ambient	White	CXcExposed_Ambient_White
196	343	25	4.58	33	0.127	CXcExposed	Ambient	White	CXcExposed_Ambient_White
223	126	28	0.5	15.8	0.127	CXcExposed	Ambient	White	CXcExposed_Ambient_White
220	161	28	3.72	30.8	0.127	CXcExposed	Ambient	White	CXcExposed_Ambient_White
237	126	30	1.26	21.5	0.127	CXcExposed	Ambient	White	CXcExposed_Ambient_White
247	126	31	1.8	24.2	0.127	CXcExposed	Ambient	White	CXcExposed_Ambient_White
243	161	31	0.38	14.4	0.127	CXcExposed	Ambient	White	CXcExposed_Ambient_White
244	161	31	0.78	18.3	0.127	CXcExposed	Ambient	White	CXcExposed_Ambient_White
243	343	31	1.8	24.2	0.127	CXcExposed	Ambient	White	CXcExposed_Ambient_White
251	161	32	2.79	28	0.127	CXcExposed	Ambient	White	CXcExposed_Ambient_White
77	161	10	5.57	35.3	0.127	CXcExposed	Heated	Red	CXcExposed_Heated_Red
83	126	11	8.15	40	0.127	CXcExposed	Heated	Red	CXcExposed_Heated_Red
1	0	1	0.79	18.4	0.127	CXcExposed	Heated	White	CXcExposed_Heated_White
12	62	2	0.87	19	0.127	CXcExposed	Heated	White	CXcExposed_Heated_White
16	62	2	2.04	25.2	0.127	CXcExposed	Heated	White	CXcExposed_Heated_White
60	126	8	1.53	22.9	0.127	CXcExposed	Heated	White	CXcExposed_Heated_White
58	161	8	1.45	22.5	0.127	CXcExposed	Heated	White	CXcExposed_Heated_White
257	161	33	7.2	38.4	0.127	CXcUnexposed	Heated	Red	CXcUnexposed_Heated_Red
316	343	40	17.84	52	0.127	CXcUnexposed	Heated	Red	CXcUnexposed_Heated_Red
266	62	34	0.82	18.6	0.127	CXcUnexposed	Heated	White	CXcUnexposed_Heated_White
271	62	34	0.53	16.1	0.127	CXcUnexposed	Heated	White	CXcUnexposed_Heated_White
290	0	37	0.96	19.6	0.127	CXcUnexposed	Heated	White	CXcUnexposed_Heated_White
324	161	41	0.67	17.4	0.127	CXcUnexposed	Heated	White	CXcUnexposed_Heated_White
182	0	23	1.19	21	0.128	CXcExposed	Ambient	Red	CXcExposed_Ambient_Red
206	126	26	5.6	35.2	0.128	CXcExposed	Ambient	Red	CXcExposed_Ambient_Red
214	126	27	4.3	32.3	0.128	CXcExposed	Ambient	Red	CXcExposed_Ambient_Red
225	161	29	4.38	32.5	0.128	CXcExposed	Ambient	Red	CXcExposed_Ambient_Red
170	62	22	1.27	21.5	0.128	CXcExposed	Ambient	White	CXcExposed_Ambient_White
194	126	25	1.5	22.7	0.128	CXcExposed	Ambient	White	CXcExposed_Ambient_White
197	126	25	0.92	19.3	0.128	CXcExposed	Ambient	White	CXcExposed_Ambient_White
219	62	28	1.77	24	0.128	CXcExposed	Ambient	White	CXcExposed_Ambient_White
239	161	30	1.72	23.8	0.128	CXcExposed	Ambient	White	CXcExposed_Ambient_White
242	126	31	1.09	20.4	0.128	CXcExposed	Ambient	White	CXcExposed_Ambient_White
45	343	6	10.9	44	0.128	CXcExposed	Heated	Red	CXcExposed_Heated_Red
70	161	9	4.96	33.8	0.128	CXcExposed	Heated	Red	CXcExposed_Heated_Red
65	265	9	7	38	0.128	CXcExposed	Heated	Red	CXcExposed_Heated_Red
80	126	10	4.83	33.5	0.128	CXcExposed	Heated	Red	CXcExposed_Heated_Red
73	265	10	5.5	35	0.128	CXcExposed	Heated	Red	CXcExposed_Heated_Red
73	343	10	10.9	44	0.128	CXcExposed	Heated	Red	CXcExposed_Heated_Red
114	161	15	7.73	39.2	0.128	CXcExposed	Heated	Red	CXcExposed_Heated_Red
17	62	3	1.15	20.8	0.128	CXcExposed	Heated	White	CXcExposed_Heated_White
27	62	4	0.81	18.5	0.128	CXcExposed	Heated	White	CXcExposed_Heated_White
31	126	4	1.27	21.5	0.128	CXcExposed	Heated	White	CXcExposed_Heated_White
105	0	14	1.12	20.6	0.128	CXcExposed	Heated	White	CXcExposed_Heated_White
123	126	16	1.38	22.1	0.128	CXcExposed	Heated	White	CXcExposed_Heated_White
301	343	38	12.9	46.5	0.128	CXcUnexposed	Heated	Red	CXcUnexposed_Heated_Red
314	161	40	8.2	40	0.128	CXcUnexposed	Heated	Red	CXcUnexposed_Heated_Red
348	126	44	2.96	28.5	0.128	CXcUnexposed	Heated	Red	CXcUnexposed_Heated_Red
369	126	47	7.15	38.2	0.128	CXcUnexposed	Heated	Red	CXcUnexposed_Heated_Red
265	62	34	1.09	20.4	0.128	CXcUnexposed	Heated	White	CXcUnexposed_Heated_White
266	161	34	2.7	27.6	0.128	CXcUnexposed	Heated	White	CXcUnexposed_Heated_White
307	0	39	0.44	15.1	0.128	CXcUnexposed	Heated	White	CXcUnexposed_Heated_White
306	343	39	1.2	21.1	0.128	CXcUnexposed	Heated	White	CXcUnexposed_Heated_White
322	126	41	1.02	20	0.128	CXcUnexposed	Heated	White	CXcUnexposed_Heated_White
378	0	48	1.1	20.5	0.128	CXcUnexposed	Heated	White	CXcUnexposed_Heated_White
149	0	19	1.11	20.5	0.129	CXcExposed	Ambient	Red	CXcExposed_Ambient_Red
181	343	23	11.9	45.2	0.129	CXcExposed	Ambient	Red	CXcExposed_Ambient_Red
186	161	24	3.69	30.6	0.129	CXcExposed	Ambient	Red	CXcExposed_Ambient_Red
191	161	24	5.74	35.4	0.129	CXcExposed	Ambient	Red	CXcExposed_Ambient_Red
130	62	17	1.51	22.7	0.129	CXcExposed	Ambient	White	CXcExposed_Ambient_White
135	62	17	0.61	16.8	0.129	CXcExposed	Ambient	White	CXcExposed_Ambient_White
134	161	17	1.21	21.1	0.129	CXcExposed	Ambient	White	CXcExposed_Ambient_White
140	62	18	0.53	16	0.129	CXcExposed	Ambient	White	CXcExposed_Ambient_White
144	126	18	0.53	16	0.129	CXcExposed	Ambient	White	CXcExposed_Ambient_White
138	161	18	1.28	21.5	0.129	CXcExposed	Ambient	White	CXcExposed_Ambient_White
174	161	22	1	19.8	0.129	CXcExposed	Ambient	White	CXcExposed_Ambient_White
220	126	28	0.49	15.6	0.129	CXcExposed	Ambient	White	CXcExposed_Ambient_White
240	62	30	1.34	21.8	0.129	CXcExposed	Ambient	White	CXcExposed_Ambient_White
245	62	31	0.86	18.8	0.129	CXcExposed	Ambient	White	CXcExposed_Ambient_White
245	161	31	1.76	23.9	0.129	CXcExposed	Ambient	White	CXcExposed_Ambient_White
44	62	6	0.99	19.7	0.129	CXcExposed	Heated	Red	CXcExposed_Heated_Red
52	0	7	1.16	20.8	0.129	CXcExposed	Heated	Red	CXcExposed_Heated_Red
77	126	10	2.02	25	0.129	CXcExposed	Heated	Red	CXcExposed_Heated_Red
76	161	10	2.53	27	0.129	CXcExposed	Heated	Red	CXcExposed_Heated_Red
97	161	13	5.44	34.8	0.129	CXcExposed	Heated	Red	CXcExposed_Heated_Red
114	62	15	3.99	31.4	0.129	CXcExposed	Heated	Red	CXcExposed_Heated_Red
1	161	1	0.54	16.1	0.129	CXcExposed	Heated	White	CXcExposed_Heated_White
7	161	1	0.87	18.9	0.129	CXcExposed	Heated	White	CXcExposed_Heated_White
9	62	2	4.43	32.5	0.129	CXcExposed	Heated	White	CXcExposed_Heated_White
106	0	14	1.11	20.5	0.129	CXcExposed	Heated	White	CXcExposed_Heated_White
299	161	38	5.31	34.5	0.129	CXcUnexposed	Heated	Red	CXcUnexposed_Heated_Red
371	343	47	18.7	52.5	0.129	CXcUnexposed	Heated	Red	CXcUnexposed_Heated_Red
268	126	34	0.67	17.3	0.129	CXcUnexposed	Heated	White	CXcUnexposed_Heated_White
270	161	34	6.53	37	0.129	CXcUnexposed	Heated	White	CXcUnexposed_Heated_White
275	161	35	0.87	18.9	0.129	CXcUnexposed	Heated	White	CXcUnexposed_Heated_White
279	161	35	1.65	23.4	0.129	CXcUnexposed	Heated	White	CXcUnexposed_Heated_White
287	62	36	0.6	16.7	0.129	CXcUnexposed	Heated	White	CXcUnexposed_Heated_White
296	62	37	1.03	20	0.129	CXcUnexposed	Heated	White	CXcUnexposed_Heated_White
309	62	39	0.67	17.3	0.129	CXcUnexposed	Heated	White	CXcUnexposed_Heated_White
323	126	41	2.01	25	0.129	CXcUnexposed	Heated	White	CXcUnexposed_Heated_White
146	126	19	5.82	35.5	0.13	CXcExposed	Ambient	Red	CXcExposed_Ambient_Red
160	126	20	5.32	34.5	0.13	CXcExposed	Ambient	Red	CXcExposed_Ambient_Red
179	0	23	0.76	18	0.13	CXcExposed	Ambient	Red	CXcExposed_Ambient_Red
205	0	26	2.16	25.5	0.13	CXcExposed	Ambient	Red	CXcExposed_Ambient_Red
209	126	27	4.37	32.3	0.13	CXcExposed	Ambient	Red	CXcExposed_Ambient_Red
226	0	29	2.18	25.6	0.13	CXcExposed	Ambient	Red	CXcExposed_Ambient_Red
231	0	29	1.33	21.7	0.13	CXcExposed	Ambient	Red	CXcExposed_Ambient_Red
131	161	17	1.64	23.3	0.13	CXcExposed	Ambient	White	CXcExposed_Ambient_White
174	126	22	1.22	21.1	0.13	CXcExposed	Ambient	White	CXcExposed_Ambient_White
193	161	25	1.38	22	0.13	CXcExposed	Ambient	White	CXcExposed_Ambient_White
246	161	31	1.99	24.8	0.13	CXcExposed	Ambient	White	CXcExposed_Ambient_White
254	126	32	3.1	28.8	0.13	CXcExposed	Ambient	White	CXcExposed_Ambient_White
41	126	6	0.98	19.6	0.13	CXcExposed	Heated	Red	CXcExposed_Heated_Red
67	126	9	4.88	33.5	0.13	CXcExposed	Heated	Red	CXcExposed_Heated_Red
74	0	10	2.56	27	0.13	CXcExposed	Heated	Red	CXcExposed_Heated_Red
79	126	10	5.85	35.6	0.13	CXcExposed	Heated	Red	CXcExposed_Heated_Red
77	343	10	7.16	38	0.13	CXcExposed	Heated	Red	CXcExposed_Heated_Red
86	161	11	5.58	35	0.13	CXcExposed	Heated	Red	CXcExposed_Heated_Red
103	126	13	7.15	38	0.13	CXcExposed	Heated	Red	CXcExposed_Heated_Red
117	126	15	3.95	31.2	0.13	CXcExposed	Heated	Red	CXcExposed_Heated_Red
116	161	15	5.12	34	0.13	CXcExposed	Heated	Red	CXcExposed_Heated_Red
106	62	14	1.01	19.8	0.13	CXcExposed	Heated	White	CXcExposed_Heated_White
258	0	33	0.64	17	0.13	CXcUnexposed	Heated	Red	CXcUnexposed_Heated_Red
319	126	40	7.26	38.2	0.13	CXcUnexposed	Heated	Red	CXcUnexposed_Heated_Red
314	343	40	11.83	45	0.13	CXcUnexposed	Heated	Red	CXcUnexposed_Heated_Red
315	343	40	18.27	52	0.13	CXcUnexposed	Heated	Red	CXcUnexposed_Heated_Red
361	126	46	3.47	29.9	0.13	CXcUnexposed	Heated	Red	CXcUnexposed_Heated_Red
269	126	34	2.55	27	0.13	CXcUnexposed	Heated	White	CXcUnexposed_Heated_White
267	265	34	1.1	20.4	0.13	CXcUnexposed	Heated	White	CXcUnexposed_Heated_White
273	265	35	5.4	34.6	0.13	CXcUnexposed	Heated	White	CXcUnexposed_Heated_White
307	126	39	0.88	18.9	0.13	CXcUnexposed	Heated	White	CXcUnexposed_Heated_White
327	161	41	2.45	26.6	0.13	CXcUnexposed	Heated	White	CXcUnexposed_Heated_White
332	161	42	1.62	23.2	0.13	CXcUnexposed	Heated	White	CXcUnexposed_Heated_White
381	126	48	1.4	22.1	0.13	CXcUnexposed	Heated	White	CXcUnexposed_Heated_White
377	265	48	1.6	23.1	0.13	CXcUnexposed	Heated	White	CXcUnexposed_Heated_White
155	126	20	6.56	36.9	0.131	CXcExposed	Ambient	Red	CXcExposed_Ambient_Red
161	265	21	14.3	47.8	0.131	CXcExposed	Ambient	Red	CXcExposed_Ambient_Red
179	343	23	10.5	43.1	0.131	CXcExposed	Ambient	Red	CXcExposed_Ambient_Red
180	343	23	18.8	52.3	0.131	CXcExposed	Ambient	Red	CXcExposed_Ambient_Red
190	126	24	5.38	34.5	0.131	CXcExposed	Ambient	Red	CXcExposed_Ambient_Red
169	62	22	0.99	19.6	0.131	CXcExposed	Ambient	White	CXcExposed_Ambient_White
175	161	22	1.45	22.3	0.131	CXcExposed	Ambient	White	CXcExposed_Ambient_White
222	126	28	0.87	18.8	0.131	CXcExposed	Ambient	White	CXcExposed_Ambient_White
244	126	31	0.74	17.8	0.131	CXcExposed	Ambient	White	CXcExposed_Ambient_White
251	62	32	1.41	22.1	0.131	CXcExposed	Ambient	White	CXcExposed_Ambient_White
252	161	32	0.9	19	0.131	CXcExposed	Ambient	White	CXcExposed_Ambient_White
253	161	32	1.88	24.3	0.131	CXcExposed	Ambient	White	CXcExposed_Ambient_White
52	126	7	7.71	38.9	0.131	CXcExposed	Heated	Red	CXcExposed_Heated_Red
72	126	9	6.32	36.4	0.131	CXcExposed	Heated	Red	CXcExposed_Heated_Red
68	161	9	8.24	39.8	0.131	CXcExposed	Heated	Red	CXcExposed_Heated_Red
76	126	10	5.63	35	0.131	CXcExposed	Heated	Red	CXcExposed_Heated_Red
95	126	12	5.73	35.2	0.131	CXcExposed	Heated	Red	CXcExposed_Heated_Red
97	265	13	8.4	40	0.131	CXcExposed	Heated	Red	CXcExposed_Heated_Red
13	62	2	0.8	18.3	0.131	CXcExposed	Heated	White	CXcExposed_Heated_White
23	126	3	3.2	29	0.131	CXcExposed	Heated	White	CXcExposed_Heated_White
25	0	4	1.05	20	0.131	CXcExposed	Heated	White	CXcExposed_Heated_White
37	126	5	0.9	19	0.131	CXcExposed	Heated	White	CXcExposed_Heated_White
62	126	8	1.05	20	0.131	CXcExposed	Heated	White	CXcExposed_Heated_White
107	62	14	1.43	22.2	0.131	CXcExposed	Heated	White	CXcExposed_Heated_White
123	62	16	0.83	18.5	0.131	CXcExposed	Heated	White	CXcExposed_Heated_White
261	161	33	1.28	21.4	0.131	CXcUnexposed	Heated	Red	CXcUnexposed_Heated_Red
297	126	38	6.53	36.8	0.131	CXcUnexposed	Heated	Red	CXcUnexposed_Heated_Red
316	0	40	0.59	16.5	0.131	CXcUnexposed	Heated	Red	CXcUnexposed_Heated_Red
318	126	40	4.88	33.4	0.131	CXcUnexposed	Heated	Red	CXcUnexposed_Heated_Red
320	126	40	4.09	31.5	0.131	CXcUnexposed	Heated	Red	CXcUnexposed_Heated_Red
341	126	43	4.44	32.4	0.131	CXcUnexposed	Heated	Red	CXcUnexposed_Heated_Red
357	0	45	2.18	25.5	0.131	CXcUnexposed	Heated	Red	CXcUnexposed_Heated_Red
361	343	46	19.43	53	0.131	CXcUnexposed	Heated	Red	CXcUnexposed_Heated_Red
369	265	47	13.9	47.3	0.131	CXcUnexposed	Heated	Red	CXcUnexposed_Heated_Red
271	161	34	1.1	20.3	0.131	CXcUnexposed	Heated	White	CXcUnexposed_Heated_White
275	0	35	0.68	17.3	0.131	CXcUnexposed	Heated	White	CXcUnexposed_Heated_White
292	126	37	1.21	21	0.131	CXcUnexposed	Heated	White	CXcUnexposed_Heated_White
296	161	37	2.41	26.4	0.131	CXcUnexposed	Heated	White	CXcUnexposed_Heated_White
312	126	39	0.84	18.6	0.131	CXcUnexposed	Heated	White	CXcUnexposed_Heated_White
305	343	39	7.2	38	0.131	CXcUnexposed	Heated	White	CXcUnexposed_Heated_White
324	62	41	1.39	22	0.131	CXcUnexposed	Heated	White	CXcUnexposed_Heated_White
327	62	41	2.05	25	0.131	CXcUnexposed	Heated	White	CXcUnexposed_Heated_White
380	0	48	2.15	25.4	0.131	CXcUnexposed	Heated	White	CXcUnexposed_Heated_White
154	126	20	5.77	35.2	0.132	CXcExposed	Ambient	Red	CXcExposed_Ambient_Red
178	126	23	8.05	39.4	0.132	CXcExposed	Ambient	Red	CXcExposed_Ambient_Red
181	161	23	5.69	35.1	0.132	CXcExposed	Ambient	Red	CXcExposed_Ambient_Red
185	265	24	12	45	0.132	CXcExposed	Ambient	Red	CXcExposed_Ambient_Red
208	126	26	6.02	35.7	0.132	CXcExposed	Ambient	Red	CXcExposed_Ambient_Red
211	126	27	4.8	33.1	0.132	CXcExposed	Ambient	Red	CXcExposed_Ambient_Red
209	161	27	5.2	34	0.132	CXcExposed	Ambient	Red	CXcExposed_Ambient_Red
211	161	27	5.68	35	0.132	CXcExposed	Ambient	Red	CXcExposed_Ambient_Red
129	62	17	1.26	21.2	0.132	CXcExposed	Ambient	White	CXcExposed_Ambient_White
137	62	18	1.29	21.4	0.132	CXcExposed	Ambient	White	CXcExposed_Ambient_White
142	126	18	2.08	25.1	0.132	CXcExposed	Ambient	White	CXcExposed_Ambient_White
174	62	22	1.09	20.2	0.132	CXcExposed	Ambient	White	CXcExposed_Ambient_White
193	62	25	1.22	21	0.132	CXcExposed	Ambient	White	CXcExposed_Ambient_White
221	62	28	0.53	15.9	0.132	CXcExposed	Ambient	White	CXcExposed_Ambient_White
223	62	28	0.81	18.3	0.132	CXcExposed	Ambient	White	CXcExposed_Ambient_White
221	126	28	3.43	29.6	0.132	CXcExposed	Ambient	White	CXcExposed_Ambient_White
241	126	31	1.46	22.3	0.132	CXcExposed	Ambient	White	CXcExposed_Ambient_White
247	161	31	1.29	21.4	0.132	CXcExposed	Ambient	White	CXcExposed_Ambient_White
249	62	32	2.87	27.9	0.132	CXcExposed	Ambient	White	CXcExposed_Ambient_White
44	0	6	2.32	26	0.132	CXcExposed	Heated	Red	CXcExposed_Heated_Red
93	161	12	6.51	36.7	0.132	CXcExposed	Heated	Red	CXcExposed_Heated_Red
116	0	15	2.72	27.4	0.132	CXcExposed	Heated	Red	CXcExposed_Heated_Red
119	62	15	1.48	22.4	0.132	CXcExposed	Heated	Red	CXcExposed_Heated_Red
113	265	15	3.9	30.9	0.132	CXcExposed	Heated	Red	CXcExposed_Heated_Red
14	62	2	0.71	17.5	0.132	CXcExposed	Heated	White	CXcExposed_Heated_White
17	0	3	0.85	18.6	0.132	CXcExposed	Heated	White	CXcExposed_Heated_White
298	265	38	17.5	51	0.132	CXcUnexposed	Heated	Red	CXcUnexposed_Heated_Red
314	126	40	5.91	35.5	0.132	CXcUnexposed	Heated	Red	CXcUnexposed_Heated_Red
338	126	43	6.68	37	0.132	CXcUnexposed	Heated	Red	CXcUnexposed_Heated_Red
346	0	44	1.58	22.9	0.132	CXcUnexposed	Heated	Red	CXcUnexposed_Heated_Red
358	343	45	12.6	45.7	0.132	CXcUnexposed	Heated	Red	CXcUnexposed_Heated_Red
368	126	46	5.44	34.5	0.132	CXcUnexposed	Heated	Red	CXcUnexposed_Heated_Red
369	0	47	2.22	25.6	0.132	CXcUnexposed	Heated	Red	CXcUnexposed_Heated_Red
273	126	35	1.44	22.2	0.132	CXcUnexposed	Heated	White	CXcUnexposed_Heated_White
275	126	35	0.65	17	0.132	CXcUnexposed	Heated	White	CXcUnexposed_Heated_White
274	265	35	7	37.6	0.132	CXcUnexposed	Heated	White	CXcUnexposed_Heated_White
287	161	36	0.77	18	0.132	CXcUnexposed	Heated	White	CXcUnexposed_Heated_White
281	343	36	1.6	23	0.132	CXcUnexposed	Heated	White	CXcUnexposed_Heated_White
283	343	36	3.5	29.8	0.132	CXcUnexposed	Heated	White	CXcUnexposed_Heated_White
292	62	37	1.39	21.9	0.132	CXcUnexposed	Heated	White	CXcUnexposed_Heated_White
290	265	37	4.4	32.2	0.132	CXcUnexposed	Heated	White	CXcUnexposed_Heated_White
322	62	41	1.73	23.6	0.132	CXcUnexposed	Heated	White	CXcUnexposed_Heated_White
327	126	41	0.71	17.5	0.132	CXcUnexposed	Heated	White	CXcUnexposed_Heated_White
330	343	42	1.6	23	0.132	CXcUnexposed	Heated	White	CXcUnexposed_Heated_White
162	126	21	7.61	38.5	0.133	CXcExposed	Ambient	Red	CXcExposed_Ambient_Red
183	0	23	1.34	21.6	0.133	CXcExposed	Ambient	Red	CXcExposed_Ambient_Red
182	161	23	9.48	41.5	0.133	CXcExposed	Ambient	Red	CXcExposed_Ambient_Red
185	161	24	4.48	32.3	0.133	CXcExposed	Ambient	Red	CXcExposed_Ambient_Red
206	0	26	1.5	22.4	0.133	CXcExposed	Ambient	Red	CXcExposed_Ambient_Red
209	0	27	1.15	20.5	0.133	CXcExposed	Ambient	Red	CXcExposed_Ambient_Red
213	0	27	1.42	22	0.133	CXcExposed	Ambient	Red	CXcExposed_Ambient_Red
212	161	27	5	33.5	0.133	CXcExposed	Ambient	Red	CXcExposed_Ambient_Red
231	126	29	2.83	27.7	0.133	CXcExposed	Ambient	Red	CXcExposed_Ambient_Red
228	161	29	4.41	32.1	0.133	CXcExposed	Ambient	Red	CXcExposed_Ambient_Red
170	126	22	1.16	20.6	0.133	CXcExposed	Ambient	White	CXcExposed_Ambient_White
197	161	25	1.16	20.6	0.133	CXcExposed	Ambient	White	CXcExposed_Ambient_White
200	161	25	0.94	19.2	0.133	CXcExposed	Ambient	White	CXcExposed_Ambient_White
220	62	28	0.83	18.4	0.133	CXcExposed	Ambient	White	CXcExposed_Ambient_White
224	62	28	2.13	25.2	0.133	CXcExposed	Ambient	White	CXcExposed_Ambient_White
234	62	30	1.48	22.3	0.133	CXcExposed	Ambient	White	CXcExposed_Ambient_White
240	126	30	0.9	18.9	0.133	CXcExposed	Ambient	White	CXcExposed_Ambient_White
244	62	31	0.84	18.5	0.133	CXcExposed	Ambient	White	CXcExposed_Ambient_White
243	126	31	0.8	18.2	0.133	CXcExposed	Ambient	White	CXcExposed_Ambient_White
246	126	31	1.2	20.8	0.133	CXcExposed	Ambient	White	CXcExposed_Ambient_White
256	126	32	2.8	27.6	0.133	CXcExposed	Ambient	White	CXcExposed_Ambient_White
78	0	10	0.84	18.5	0.133	CXcExposed	Heated	Red	CXcExposed_Heated_Red
94	0	12	2.16	25.3	0.133	CXcExposed	Heated	Red	CXcExposed_Heated_Red
26	62	4	1.27	21.2	0.133	CXcExposed	Heated	White	CXcExposed_Heated_White
38	126	5	0.64	16.9	0.133	CXcExposed	Heated	White	CXcExposed_Heated_White
108	126	14	1.2	20.8	0.133	CXcExposed	Heated	White	CXcExposed_Heated_White
125	126	16	1.86	24.1	0.133	CXcExposed	Heated	White	CXcExposed_Heated_White
257	265	33	12.6	45.6	0.133	CXcUnexposed	Heated	Red	CXcUnexposed_Heated_Red
301	161	38	11.7	44.5	0.133	CXcUnexposed	Heated	Red	CXcUnexposed_Heated_Red
299	265	38	12.4	45.4	0.133	CXcUnexposed	Heated	Red	CXcUnexposed_Heated_Red
315	126	40	7.72	38.7	0.133	CXcUnexposed	Heated	Red	CXcUnexposed_Heated_Red
341	0	43	0.84	18.5	0.133	CXcUnexposed	Heated	Red	CXcUnexposed_Heated_Red
342	62	43	3.9	30.8	0.133	CXcUnexposed	Heated	Red	CXcUnexposed_Heated_Red
355	161	45	8.9	40.6	0.133	CXcUnexposed	Heated	Red	CXcUnexposed_Heated_Red
372	126	47	7.03	37.5	0.133	CXcUnexposed	Heated	Red	CXcUnexposed_Heated_Red
272	62	34	2.65	27.1	0.133	CXcUnexposed	Heated	White	CXcUnexposed_Heated_White
272	161	34	0.63	16.8	0.133	CXcUnexposed	Heated	White	CXcUnexposed_Heated_White
283	0	36	1.82	23.9	0.133	CXcUnexposed	Heated	White	CXcUnexposed_Heated_White
283	126	36	1.72	23.5	0.133	CXcUnexposed	Heated	White	CXcUnexposed_Heated_White
282	265	36	1	19.6	0.133	CXcUnexposed	Heated	White	CXcUnexposed_Heated_White
289	126	37	0.69	17.3	0.133	CXcUnexposed	Heated	White	CXcUnexposed_Heated_White
291	126	37	2.47	26.5	0.133	CXcUnexposed	Heated	White	CXcUnexposed_Heated_White
308	0	39	0.75	17.8	0.133	CXcUnexposed	Heated	White	CXcUnexposed_Heated_White
323	62	41	2.13	25.2	0.133	CXcUnexposed	Heated	White	CXcUnexposed_Heated_White
321	265	41	3.1	28.5	0.133	CXcUnexposed	Heated	White	CXcUnexposed_Heated_White
331	161	42	2.2	25.5	0.133	CXcUnexposed	Heated	White	CXcUnexposed_Heated_White
333	343	42	1.3	21.4	0.133	CXcUnexposed	Heated	White	CXcUnexposed_Heated_White
384	62	48	0.84	18.5	0.133	CXcUnexposed	Heated	White	CXcUnexposed_Heated_White
382	126	48	1.7	23.4	0.133	CXcUnexposed	Heated	White	CXcUnexposed_Heated_White
154	0	20	1.85	24	0.134	CXcExposed	Ambient	Red	CXcExposed_Ambient_Red
177	126	23	4.65	32.6	0.134	CXcExposed	Ambient	Red	CXcExposed_Ambient_Red
177	265	23	8	39.1	0.134	CXcExposed	Ambient	Red	CXcExposed_Ambient_Red
207	0	26	1.53	22.5	0.134	CXcExposed	Ambient	Red	CXcExposed_Ambient_Red
225	343	29	13	46	0.134	CXcExposed	Ambient	Red	CXcExposed_Ambient_Red
175	62	22	1.09	20.1	0.134	CXcExposed	Ambient	White	CXcExposed_Ambient_White
175	126	22	1.09	20.1	0.134	CXcExposed	Ambient	White	CXcExposed_Ambient_White
218	0	28	1.81	23.8	0.134	CXcExposed	Ambient	White	CXcExposed_Ambient_White
233	62	30	1.28	21.2	0.134	CXcExposed	Ambient	White	CXcExposed_Ambient_White
242	0	31	0.99	19.5	0.134	CXcExposed	Ambient	White	CXcExposed_Ambient_White
246	62	31	0.41	14.5	0.134	CXcExposed	Ambient	White	CXcExposed_Ambient_White
248	62	31	0.77	17.9	0.134	CXcExposed	Ambient	White	CXcExposed_Ambient_White
254	62	32	0.81	18.2	0.134	CXcExposed	Ambient	White	CXcExposed_Ambient_White
41	265	6	15	48.2	0.134	CXcExposed	Heated	Red	CXcExposed_Heated_Red
52	161	7	11.33	43.9	0.134	CXcExposed	Heated	Red	CXcExposed_Heated_Red
70	0	9	1.19	20.7	0.134	CXcExposed	Heated	Red	CXcExposed_Heated_Red
71	0	9	2.09	25	0.134	CXcExposed	Heated	Red	CXcExposed_Heated_Red
75	126	10	5.73	35	0.134	CXcExposed	Heated	Red	CXcExposed_Heated_Red
74	265	10	5.6	34.7	0.134	CXcExposed	Heated	Red	CXcExposed_Heated_Red
75	343	10	10.65	43	0.134	CXcExposed	Heated	Red	CXcExposed_Heated_Red
99	62	13	3.43	29.5	0.134	CXcExposed	Heated	Red	CXcExposed_Heated_Red
117	0	15	1.78	23.7	0.134	CXcExposed	Heated	Red	CXcExposed_Heated_Red
113	126	15	7.34	38	0.134	CXcExposed	Heated	Red	CXcExposed_Heated_Red
2	0	1	0.81	18.2	0.134	CXcExposed	Heated	White	CXcExposed_Heated_White
1	62	1	1.19	20.7	0.134	CXcExposed	Heated	White	CXcExposed_Heated_White
4	126	1	1.24	21	0.134	CXcExposed	Heated	White	CXcExposed_Heated_White
15	62	2	0.72	17.5	0.134	CXcExposed	Heated	White	CXcExposed_Heated_White
32	62	4	0.6	16.5	0.134	CXcExposed	Heated	White	CXcExposed_Heated_White
127	62	16	1.14	20.4	0.134	CXcExposed	Heated	White	CXcExposed_Heated_White
260	62	33	1.22	20.9	0.134	CXcUnexposed	Heated	Red	CXcUnexposed_Heated_Red
259	343	33	13.88	47	0.134	CXcUnexposed	Heated	Red	CXcUnexposed_Heated_Red
298	126	38	6.5	36.5	0.134	CXcUnexposed	Heated	Red	CXcUnexposed_Heated_Red
317	126	40	7.18	37.7	0.134	CXcUnexposed	Heated	Red	CXcUnexposed_Heated_Red
313	265	40	8.6	40	0.134	CXcUnexposed	Heated	Red	CXcUnexposed_Heated_Red
342	0	43	1.35	21.6	0.134	CXcUnexposed	Heated	Red	CXcUnexposed_Heated_Red
373	343	47	9.8	41.8	0.134	CXcUnexposed	Heated	Red	CXcUnexposed_Heated_Red
374	343	47	14.4	47.5	0.134	CXcUnexposed	Heated	Red	CXcUnexposed_Heated_Red
269	0	34	0.92	19	0.134	CXcUnexposed	Heated	White	CXcUnexposed_Heated_White
268	62	34	1.21	20.8	0.134	CXcUnexposed	Heated	White	CXcUnexposed_Heated_White
285	161	36	2.76	27.4	0.134	CXcUnexposed	Heated	White	CXcUnexposed_Heated_White
289	0	37	0.86	18.6	0.134	CXcUnexposed	Heated	White	CXcUnexposed_Heated_White
291	0	37	0.81	18.2	0.134	CXcUnexposed	Heated	White	CXcUnexposed_Heated_White
293	62	37	2.1	25	0.134	CXcUnexposed	Heated	White	CXcUnexposed_Heated_White
309	126	39	3.2	28.8	0.134	CXcUnexposed	Heated	White	CXcUnexposed_Heated_White
311	126	39	0.51	15.6	0.134	CXcUnexposed	Heated	White	CXcUnexposed_Heated_White
305	265	39	3.1	28.5	0.134	CXcUnexposed	Heated	White	CXcUnexposed_Heated_White
379	126	48	0.85	18.5	0.134	CXcUnexposed	Heated	White	CXcUnexposed_Heated_White
378	265	48	1.8	23.8	0.134	CXcUnexposed	Heated	White	CXcUnexposed_Heated_White
379	265	48	6	35.5	0.134	CXcUnexposed	Heated	White	CXcUnexposed_Heated_White
148	126	19	4.35	31.8	0.135	CXcExposed	Ambient	Red	CXcExposed_Ambient_Red
152	126	19	4.23	31.5	0.135	CXcExposed	Ambient	Red	CXcExposed_Ambient_Red
146	161	19	5.4	34.2	0.135	CXcExposed	Ambient	Red	CXcExposed_Ambient_Red
162	265	21	15.6	48.7	0.135	CXcExposed	Ambient	Red	CXcExposed_Ambient_Red
163	265	21	6	35.4	0.135	CXcExposed	Ambient	Red	CXcExposed_Ambient_Red
185	126	24	5.63	34.7	0.135	CXcExposed	Ambient	Red	CXcExposed_Ambient_Red
189	126	24	4.43	32	0.135	CXcExposed	Ambient	Red	CXcExposed_Ambient_Red
205	126	26	4.03	31	0.135	CXcExposed	Ambient	Red	CXcExposed_Ambient_Red
213	161	27	6.32	36	0.135	CXcExposed	Ambient	Red	CXcExposed_Ambient_Red
229	0	29	1.86	24	0.135	CXcExposed	Ambient	Red	CXcExposed_Ambient_Red
230	343	29	8.3	39.5	0.135	CXcExposed	Ambient	Red	CXcExposed_Ambient_Red
130	0	17	1.23	20.9	0.135	CXcExposed	Ambient	White	CXcExposed_Ambient_White
143	62	18	2.31	25.8	0.135	CXcExposed	Ambient	White	CXcExposed_Ambient_White
144	62	18	1.78	23.6	0.135	CXcExposed	Ambient	White	CXcExposed_Ambient_White
233	0	30	0.37	14	0.135	CXcExposed	Ambient	White	CXcExposed_Ambient_White
250	62	32	0.43	14.7	0.135	CXcExposed	Ambient	White	CXcExposed_Ambient_White
43	161	6	5.59	34.6	0.135	CXcExposed	Heated	Red	CXcExposed_Heated_Red
49	161	7	6.2	35.8	0.135	CXcExposed	Heated	Red	CXcExposed_Heated_Red
53	161	7	9.47	41.2	0.135	CXcExposed	Heated	Red	CXcExposed_Heated_Red
51	343	7	14.5	47.5	0.135	CXcExposed	Heated	Red	CXcExposed_Heated_Red
52	343	7	7.3	37.8	0.135	CXcExposed	Heated	Red	CXcExposed_Heated_Red
66	265	9	6.5	36.4	0.135	CXcExposed	Heated	Red	CXcExposed_Heated_Red
73	0	10	2.46	26.3	0.135	CXcExposed	Heated	Red	CXcExposed_Heated_Red
76	0	10	1.29	21.2	0.135	CXcExposed	Heated	Red	CXcExposed_Heated_Red
101	161	13	8.66	40	0.135	CXcExposed	Heated	Red	CXcExposed_Heated_Red
101	265	13	11.6	44.1	0.135	CXcExposed	Heated	Red	CXcExposed_Heated_Red
11	62	2	0.83	18.3	0.135	CXcExposed	Heated	White	CXcExposed_Heated_White
35	0	5	0.84	18.4	0.135	CXcExposed	Heated	White	CXcExposed_Heated_White
36	0	5	1.56	22.6	0.135	CXcExposed	Heated	White	CXcExposed_Heated_White
34	126	5	1.08	20	0.135	CXcExposed	Heated	White	CXcExposed_Heated_White
40	126	5	1.29	21.2	0.135	CXcExposed	Heated	White	CXcExposed_Heated_White
61	62	8	0.71	17.4	0.135	CXcExposed	Heated	White	CXcExposed_Heated_White
107	0	14	0.9	18.8	0.135	CXcExposed	Heated	White	CXcExposed_Heated_White
108	0	14	0.83	18.3	0.135	CXcExposed	Heated	White	CXcExposed_Heated_White
125	62	16	1.86	24	0.135	CXcExposed	Heated	White	CXcExposed_Heated_White
260	343	33	12.26	45	0.135	CXcUnexposed	Heated	Red	CXcUnexposed_Heated_Red
302	0	38	1.16	20.5	0.135	CXcUnexposed	Heated	Red	CXcUnexposed_Heated_Red
303	62	38	3.25	28.9	0.135	CXcUnexposed	Heated	Red	CXcUnexposed_Heated_Red
302	126	38	5.08	33.5	0.135	CXcUnexposed	Heated	Red	CXcUnexposed_Heated_Red
340	126	43	5.32	34	0.135	CXcUnexposed	Heated	Red	CXcUnexposed_Heated_Red
345	0	44	3.25	28.9	0.135	CXcUnexposed	Heated	Red	CXcUnexposed_Heated_Red
363	126	46	5.94	35.3	0.135	CXcUnexposed	Heated	Red	CXcUnexposed_Heated_Red
374	0	47	3.02	28.2	0.135	CXcUnexposed	Heated	Red	CXcUnexposed_Heated_Red
375	126	47	5.56	34.5	0.135	CXcUnexposed	Heated	Red	CXcUnexposed_Heated_Red
371	161	47	7.13	37.5	0.135	CXcUnexposed	Heated	Red	CXcUnexposed_Heated_Red
270	0	34	4.01	31	0.135	CXcUnexposed	Heated	White	CXcUnexposed_Heated_White
267	126	34	1.3	21.3	0.135	CXcUnexposed	Heated	White	CXcUnexposed_Heated_White
274	62	35	0.91	18.9	0.135	CXcUnexposed	Heated	White	CXcUnexposed_Heated_White
277	126	35	4.67	32.6	0.135	CXcUnexposed	Heated	White	CXcUnexposed_Heated_White
278	161	35	1.69	23.2	0.135	CXcUnexposed	Heated	White	CXcUnexposed_Heated_White
307	62	39	0.79	18	0.135	CXcUnexposed	Heated	White	CXcUnexposed_Heated_White
306	265	39	1	19.5	0.135	CXcUnexposed	Heated	White	CXcUnexposed_Heated_White
330	126	42	0.84	18.4	0.135	CXcUnexposed	Heated	White	CXcUnexposed_Heated_White
334	126	42	2.51	26.5	0.135	CXcUnexposed	Heated	White	CXcUnexposed_Heated_White
380	62	48	1.46	22.1	0.135	CXcUnexposed	Heated	White	CXcUnexposed_Heated_White
377	161	48	1.03	19.7	0.135	CXcUnexposed	Heated	White	CXcUnexposed_Heated_White
156	0	20	1.09	20	0.136	CXcExposed	Ambient	Red	CXcExposed_Ambient_Red
155	62	20	2.92	27.8	0.136	CXcExposed	Ambient	Red	CXcExposed_Ambient_Red
156	126	20	7.18	37.5	0.136	CXcExposed	Ambient	Red	CXcExposed_Ambient_Red
162	161	21	3.5	29.5	0.136	CXcExposed	Ambient	Red	CXcExposed_Ambient_Red
166	343	21	7.3	37.7	0.136	CXcExposed	Ambient	Red	CXcExposed_Ambient_Red
182	343	23	15.4	48.4	0.136	CXcExposed	Ambient	Red	CXcExposed_Ambient_Red
187	126	24	3.34	29.1	0.136	CXcExposed	Ambient	Red	CXcExposed_Ambient_Red
203	161	26	3.81	30.4	0.136	CXcExposed	Ambient	Red	CXcExposed_Ambient_Red
210	0	27	1.88	24	0.136	CXcExposed	Ambient	Red	CXcExposed_Ambient_Red
228	62	29	2.98	28	0.136	CXcExposed	Ambient	Red	CXcExposed_Ambient_Red
132	126	17	1.22	20.8	0.136	CXcExposed	Ambient	White	CXcExposed_Ambient_White
129	343	17	4.8	32.8	0.136	CXcExposed	Ambient	White	CXcExposed_Ambient_White
141	62	18	1.28	21.1	0.136	CXcExposed	Ambient	White	CXcExposed_Ambient_White
170	265	22	3.6	29.8	0.136	CXcExposed	Ambient	White	CXcExposed_Ambient_White
197	0	25	1.35	21.5	0.136	CXcExposed	Ambient	White	CXcExposed_Ambient_White
195	343	25	3.67	30	0.136	CXcExposed	Ambient	White	CXcExposed_Ambient_White
237	62	30	0.44	14.8	0.136	CXcExposed	Ambient	White	CXcExposed_Ambient_White
239	62	30	1.01	19.5	0.136	CXcExposed	Ambient	White	CXcExposed_Ambient_White
234	343	30	2.7	27.1	0.136	CXcExposed	Ambient	White	CXcExposed_Ambient_White
42	343	6	10.1	42	0.136	CXcExposed	Heated	Red	CXcExposed_Heated_Red
54	161	7	4.37	31.8	0.136	CXcExposed	Heated	Red	CXcExposed_Heated_Red
69	161	9	7.97	38.8	0.136	CXcExposed	Heated	Red	CXcExposed_Heated_Red
89	161	12	6.23	35.8	0.136	CXcExposed	Heated	Red	CXcExposed_Heated_Red
91	161	12	3.6	29.8	0.136	CXcExposed	Heated	Red	CXcExposed_Heated_Red
114	343	15	14.2	47.1	0.136	CXcExposed	Heated	Red	CXcExposed_Heated_Red
3	62	1	0.82	18.2	0.136	CXcExposed	Heated	White	CXcExposed_Heated_White
18	0	3	1.04	19.7	0.136	CXcExposed	Heated	White	CXcExposed_Heated_White
20	62	3	0.85	18.4	0.136	CXcExposed	Heated	White	CXcExposed_Heated_White
28	126	4	0.82	18.2	0.136	CXcExposed	Heated	White	CXcExposed_Heated_White
57	0	8	1.01	19.5	0.136	CXcExposed	Heated	White	CXcExposed_Heated_White
124	62	16	1.88	24	0.136	CXcExposed	Heated	White	CXcExposed_Heated_White
259	0	33	1.57	22.6	0.136	CXcUnexposed	Heated	Red	CXcUnexposed_Heated_Red
261	126	33	4.77	32.7	0.136	CXcUnexposed	Heated	Red	CXcUnexposed_Heated_Red
259	161	33	5.74	34.8	0.136	CXcUnexposed	Heated	Red	CXcUnexposed_Heated_Red
318	0	40	1.21	20.7	0.136	CXcUnexposed	Heated	Red	CXcUnexposed_Heated_Red
313	161	40	5.2	33.7	0.136	CXcUnexposed	Heated	Red	CXcUnexposed_Heated_Red
338	161	43	7.31	37.7	0.136	CXcUnexposed	Heated	Red	CXcUnexposed_Heated_Red
347	161	44	8.73	40	0.136	CXcUnexposed	Heated	Red	CXcUnexposed_Heated_Red
345	265	44	5.2	33.7	0.136	CXcUnexposed	Heated	Red	CXcUnexposed_Heated_Red
367	126	46	6.25	35.8	0.136	CXcUnexposed	Heated	Red	CXcUnexposed_Heated_Red
279	126	35	1.59	22.7	0.136	CXcUnexposed	Heated	White	CXcUnexposed_Heated_White
289	62	37	1.66	23	0.136	CXcUnexposed	Heated	White	CXcUnexposed_Heated_White
311	161	39	0.67	17	0.136	CXcUnexposed	Heated	White	CXcUnexposed_Heated_White
149	343	19	15.2	48	0.137	CXcExposed	Ambient	Red	CXcExposed_Ambient_Red
158	161	20	7.44	37.9	0.137	CXcExposed	Ambient	Red	CXcExposed_Ambient_Red
165	126	21	6.29	35.8	0.137	CXcExposed	Ambient	Red	CXcExposed_Ambient_Red
178	161	23	8.23	39.2	0.137	CXcExposed	Ambient	Red	CXcExposed_Ambient_Red
178	265	23	10.1	41.9	0.137	CXcExposed	Ambient	Red	CXcExposed_Ambient_Red
188	343	24	15.3	48.2	0.137	CXcExposed	Ambient	Red	CXcExposed_Ambient_Red
201	0	26	1.15	20.3	0.137	CXcExposed	Ambient	Red	CXcExposed_Ambient_Red
202	126	26	6.85	36.8	0.137	CXcExposed	Ambient	Red	CXcExposed_Ambient_Red
204	126	26	4.89	32.9	0.137	CXcExposed	Ambient	Red	CXcExposed_Ambient_Red
201	343	26	15.1	48	0.137	CXcExposed	Ambient	Red	CXcExposed_Ambient_Red
213	62	27	2.76	27.2	0.137	CXcExposed	Ambient	Red	CXcExposed_Ambient_Red
211	343	27	13.7	46.4	0.137	CXcExposed	Ambient	Red	CXcExposed_Ambient_Red
232	0	29	1.32	21.3	0.137	CXcExposed	Ambient	Red	CXcExposed_Ambient_Red
226	161	29	3.6	29.7	0.137	CXcExposed	Ambient	Red	CXcExposed_Ambient_Red
132	161	17	2.33	25.7	0.137	CXcExposed	Ambient	White	CXcExposed_Ambient_White
129	265	17	4.4	31.8	0.137	CXcExposed	Ambient	White	CXcExposed_Ambient_White
138	126	18	1.29	21.1	0.137	CXcExposed	Ambient	White	CXcExposed_Ambient_White
171	126	22	1.05	19.7	0.137	CXcExposed	Ambient	White	CXcExposed_Ambient_White
199	62	25	0.94	19	0.137	CXcExposed	Ambient	White	CXcExposed_Ambient_White
196	126	25	1.2	20.6	0.137	CXcExposed	Ambient	White	CXcExposed_Ambient_White
200	126	25	1.27	21	0.137	CXcExposed	Ambient	White	CXcExposed_Ambient_White
193	265	25	3.1	28.3	0.137	CXcExposed	Ambient	White	CXcExposed_Ambient_White
222	62	28	0.88	18.6	0.137	CXcExposed	Ambient	White	CXcExposed_Ambient_White
238	62	30	1.73	23.3	0.137	CXcExposed	Ambient	White	CXcExposed_Ambient_White
233	126	30	1.5	22.2	0.137	CXcExposed	Ambient	White	CXcExposed_Ambient_White
255	161	32	1.83	23.7	0.137	CXcExposed	Ambient	White	CXcExposed_Ambient_White
249	343	32	3	28	0.137	CXcExposed	Ambient	White	CXcExposed_Ambient_White
42	0	6	1.5	22.2	0.137	CXcExposed	Heated	Red	CXcExposed_Heated_Red
49	0	7	0.56	16	0.137	CXcExposed	Heated	Red	CXcExposed_Heated_Red
54	62	7	4.5	32	0.137	CXcExposed	Heated	Red	CXcExposed_Heated_Red
65	161	9	6.82	36.8	0.137	CXcExposed	Heated	Red	CXcExposed_Heated_Red
75	0	10	1.69	23.1	0.137	CXcExposed	Heated	Red	CXcExposed_Heated_Red
79	0	10	1.56	22.5	0.137	CXcExposed	Heated	Red	CXcExposed_Heated_Red
85	0	11	0.94	19	0.137	CXcExposed	Heated	Red	CXcExposed_Heated_Red
89	0	12	1.32	21.3	0.137	CXcExposed	Heated	Red	CXcExposed_Heated_Red
101	62	13	4.41	31.8	0.137	CXcExposed	Heated	Red	CXcExposed_Heated_Red
100	126	13	6.62	36.4	0.137	CXcExposed	Heated	Red	CXcExposed_Heated_Red
98	265	13	7.2	37.5	0.137	CXcExposed	Heated	Red	CXcExposed_Heated_Red
114	126	15	4.29	31.5	0.137	CXcExposed	Heated	Red	CXcExposed_Heated_Red
115	126	15	4.4	31.8	0.137	CXcExposed	Heated	Red	CXcExposed_Heated_Red
120	126	15	5.93	35.1	0.137	CXcExposed	Heated	Red	CXcExposed_Heated_Red
9	0	2	1.31	21.2	0.137	CXcExposed	Heated	White	CXcExposed_Heated_White
58	0	8	0.52	15.6	0.137	CXcExposed	Heated	White	CXcExposed_Heated_White
59	0	8	0.91	18.8	0.137	CXcExposed	Heated	White	CXcExposed_Heated_White
121	0	16	0.87	18.5	0.137	CXcExposed	Heated	White	CXcExposed_Heated_White
122	0	16	0.49	15.3	0.137	CXcExposed	Heated	White	CXcExposed_Heated_White
128	62	16	0.56	16	0.137	CXcExposed	Heated	White	CXcExposed_Heated_White
315	62	40	2.22	25.3	0.137	CXcUnexposed	Heated	Red	CXcUnexposed_Heated_Red
350	126	44	3.04	28.1	0.137	CXcUnexposed	Heated	Red	CXcUnexposed_Heated_Red
347	343	44	16.6	49.5	0.137	CXcUnexposed	Heated	Red	CXcUnexposed_Heated_Red
354	161	45	7.8	38.5	0.137	CXcUnexposed	Heated	Red	CXcUnexposed_Heated_Red
365	62	46	1.5	22.2	0.137	CXcUnexposed	Heated	Red	CXcUnexposed_Heated_Red
363	161	46	3.12	28.37	0.137	CXcUnexposed	Heated	Red	CXcUnexposed_Heated_Red
365	161	46	6.85	36.8	0.137	CXcUnexposed	Heated	Red	CXcUnexposed_Heated_Red
370	265	47	11.2	43.4	0.137	CXcUnexposed	Heated	Red	CXcUnexposed_Heated_Red
267	62	34	0.65	16.8	0.137	CXcUnexposed	Heated	White	CXcUnexposed_Heated_White
273	0	35	0.56	16	0.137	CXcUnexposed	Heated	White	CXcUnexposed_Heated_White
280	62	35	0.5	15.4	0.137	CXcUnexposed	Heated	White	CXcUnexposed_Heated_White
284	0	36	0.3	13	0.137	CXcUnexposed	Heated	White	CXcUnexposed_Heated_White
282	343	36	1.5	22.2	0.137	CXcUnexposed	Heated	White	CXcUnexposed_Heated_White
305	62	39	0.51	15.5	0.137	CXcUnexposed	Heated	White	CXcUnexposed_Heated_White
310	62	39	0.87	18.5	0.137	CXcUnexposed	Heated	White	CXcUnexposed_Heated_White
306	126	39	0.8	18	0.137	CXcUnexposed	Heated	White	CXcUnexposed_Heated_White
309	161	39	0.77	17.8	0.137	CXcUnexposed	Heated	White	CXcUnexposed_Heated_White
334	0	42	1.64	22.9	0.137	CXcUnexposed	Heated	White	CXcUnexposed_Heated_White
331	126	42	0.47	15.1	0.137	CXcUnexposed	Heated	White	CXcUnexposed_Heated_White
383	161	48	3.88	30.5	0.137	CXcUnexposed	Heated	White	CXcUnexposed_Heated_White
151	0	19	1.37	21.5	0.138	CXcExposed	Ambient	Red	CXcExposed_Ambient_Red
164	161	21	7.86	38.5	0.138	CXcExposed	Ambient	Red	CXcExposed_Ambient_Red
180	161	23	8.19	39	0.138	CXcExposed	Ambient	Red	CXcExposed_Ambient_Red
177	343	23	8.8	40	0.138	CXcExposed	Ambient	Red	CXcExposed_Ambient_Red
203	126	26	5.96	35.1	0.138	CXcExposed	Ambient	Red	CXcExposed_Ambient_Red
208	161	26	8.02	38.7	0.138	CXcExposed	Ambient	Red	CXcExposed_Ambient_Red
228	126	29	3.73	30	0.138	CXcExposed	Ambient	Red	CXcExposed_Ambient_Red
131	0	17	1.1	20	0.138	CXcExposed	Ambient	White	CXcExposed_Ambient_White
135	126	17	0.61	16.4	0.138	CXcExposed	Ambient	White	CXcExposed_Ambient_White
139	161	18	1.45	21.9	0.138	CXcExposed	Ambient	White	CXcExposed_Ambient_White
142	161	18	2.39	25.9	0.138	CXcExposed	Ambient	White	CXcExposed_Ambient_White
196	62	25	0.74	17.5	0.138	CXcExposed	Ambient	White	CXcExposed_Ambient_White
235	0	30	1.02	19.5	0.138	CXcExposed	Ambient	White	CXcExposed_Ambient_White
238	161	30	0.42	14.5	0.138	CXcExposed	Ambient	White	CXcExposed_Ambient_White
249	265	32	3.2	28.5	0.138	CXcExposed	Ambient	White	CXcExposed_Ambient_White
43	0	6	0.82	18.1	0.138	CXcExposed	Heated	Red	CXcExposed_Heated_Red
42	161	6	8.86	40	0.138	CXcExposed	Heated	Red	CXcExposed_Heated_Red
50	161	7	6.76	36.6	0.138	CXcExposed	Heated	Red	CXcExposed_Heated_Red
65	0	9	0.86	18.4	0.138	CXcExposed	Heated	Red	CXcExposed_Heated_Red
66	0	9	0.62	16.5	0.138	CXcExposed	Heated	Red	CXcExposed_Heated_Red
69	0	9	2.78	27.2	0.138	CXcExposed	Heated	Red	CXcExposed_Heated_Red
72	0	9	2.15	25	0.138	CXcExposed	Heated	Red	CXcExposed_Heated_Red
65	126	9	7.26	37.5	0.138	CXcExposed	Heated	Red	CXcExposed_Heated_Red
71	161	9	5.38	33.9	0.138	CXcExposed	Heated	Red	CXcExposed_Heated_Red
72	161	9	7.98	38.7	0.138	CXcExposed	Heated	Red	CXcExposed_Heated_Red
75	265	10	14.3	47	0.138	CXcExposed	Heated	Red	CXcExposed_Heated_Red
81	161	11	6.05	35.3	0.138	CXcExposed	Heated	Red	CXcExposed_Heated_Red
92	126	12	4.86	32.8	0.138	CXcExposed	Heated	Red	CXcExposed_Heated_Red
94	126	12	5.83	34.8	0.138	CXcExposed	Heated	Red	CXcExposed_Heated_Red
90	161	12	6.98	37	0.138	CXcExposed	Heated	Red	CXcExposed_Heated_Red
89	265	12	7.1	37.2	0.138	CXcExposed	Heated	Red	CXcExposed_Heated_Red
97	126	13	4.35	31.6	0.138	CXcExposed	Heated	Red	CXcExposed_Heated_Red
114	265	15	5.8	34.8	0.138	CXcExposed	Heated	Red	CXcExposed_Heated_Red
10	0	2	3	27.9	0.138	CXcExposed	Heated	White	CXcExposed_Heated_White
37	62	5	1.35	21.4	0.138	CXcExposed	Heated	White	CXcExposed_Heated_White
63	62	8	0.68	17	0.138	CXcExposed	Heated	White	CXcExposed_Heated_White
257	343	33	18.24	51	0.138	CXcUnexposed	Heated	Red	CXcUnexposed_Heated_Red
297	161	38	8.1	38.9	0.138	CXcUnexposed	Heated	Red	CXcUnexposed_Heated_Red
316	126	40	3.39	29.1	0.138	CXcUnexposed	Heated	Red	CXcUnexposed_Heated_Red
337	0	43	2.56	26.5	0.138	CXcUnexposed	Heated	Red	CXcUnexposed_Heated_Red
337	161	43	8.86	40	0.138	CXcUnexposed	Heated	Red	CXcUnexposed_Heated_Red
347	0	44	2.97	27.8	0.138	CXcUnexposed	Heated	Red	CXcUnexposed_Heated_Red
351	0	44	1.41	21.7	0.138	CXcUnexposed	Heated	Red	CXcUnexposed_Heated_Red
360	126	45	8.39	39.3	0.138	CXcUnexposed	Heated	Red	CXcUnexposed_Heated_Red
361	265	46	11.5	43.7	0.138	CXcUnexposed	Heated	Red	CXcUnexposed_Heated_Red
370	0	47	1.7	23.1	0.138	CXcUnexposed	Heated	Red	CXcUnexposed_Heated_Red
375	62	47	5.44	34	0.138	CXcUnexposed	Heated	Red	CXcUnexposed_Heated_Red
373	161	47	8.43	39.4	0.138	CXcUnexposed	Heated	Red	CXcUnexposed_Heated_Red
273	62	35	0.43	14.6	0.138	CXcUnexposed	Heated	White	CXcUnexposed_Heated_White
285	0	36	0.78	17.8	0.138	CXcUnexposed	Heated	White	CXcUnexposed_Heated_White
292	0	37	1.49	22.1	0.138	CXcUnexposed	Heated	White	CXcUnexposed_Heated_White
310	126	39	1.02	19.5	0.138	CXcUnexposed	Heated	White	CXcUnexposed_Heated_White
321	126	41	2.1	24.8	0.138	CXcUnexposed	Heated	White	CXcUnexposed_Heated_White
329	343	42	2.6	26.6	0.138	CXcUnexposed	Heated	White	CXcUnexposed_Heated_White
381	0	48	0.78	17.8	0.138	CXcUnexposed	Heated	White	CXcUnexposed_Heated_White
381	62	48	1.49	22.1	0.138	CXcUnexposed	Heated	White	CXcUnexposed_Heated_White
152	0	19	0.88	18.5	0.139	CXcExposed	Ambient	Red	CXcExposed_Ambient_Red
145	161	19	6.69	36.4	0.139	CXcExposed	Ambient	Red	CXcExposed_Ambient_Red
147	161	19	6.22	35.5	0.139	CXcExposed	Ambient	Red	CXcExposed_Ambient_Red
163	62	21	2.83	27.3	0.139	CXcExposed	Ambient	Red	CXcExposed_Ambient_Red
180	0	23	2.31	25.5	0.139	CXcExposed	Ambient	Red	CXcExposed_Ambient_Red
180	126	23	7.71	38.1	0.139	CXcExposed	Ambient	Red	CXcExposed_Ambient_Red
192	62	24	7.1	37.1	0.139	CXcExposed	Ambient	Red	CXcExposed_Ambient_Red
186	265	24	9.6	41	0.139	CXcExposed	Ambient	Red	CXcExposed_Ambient_Red
203	0	26	1.92	24	0.139	CXcExposed	Ambient	Red	CXcExposed_Ambient_Red
215	126	27	3.71	29.9	0.139	CXcExposed	Ambient	Red	CXcExposed_Ambient_Red
131	62	17	0.35	13.6	0.139	CXcExposed	Ambient	White	CXcExposed_Ambient_White
199	161	25	0.94	18.9	0.139	CXcExposed	Ambient	White	CXcExposed_Ambient_White
217	62	28	0.57	16	0.139	CXcExposed	Ambient	White	CXcExposed_Ambient_White
241	265	31	2	24.3	0.139	CXcExposed	Ambient	White	CXcExposed_Ambient_White
42	126	6	8.4	39.2	0.139	CXcExposed	Heated	Red	CXcExposed_Heated_Red
44	126	6	10.85	42.7	0.139	CXcExposed	Heated	Red	CXcExposed_Heated_Red
47	126	6	5.07	33.2	0.139	CXcExposed	Heated	Red	CXcExposed_Heated_Red
44	161	6	7.22	37.3	0.139	CXcExposed	Heated	Red	CXcExposed_Heated_Red
47	161	6	11.66	43.8	0.139	CXcExposed	Heated	Red	CXcExposed_Heated_Red
44	343	6	18.4	51	0.139	CXcExposed	Heated	Red	CXcExposed_Heated_Red
55	126	7	5.15	33.3	0.139	CXcExposed	Heated	Red	CXcExposed_Heated_Red
67	265	9	10.6	42.4	0.139	CXcExposed	Heated	Red	CXcExposed_Heated_Red
80	0	10	1.81	23.5	0.139	CXcExposed	Heated	Red	CXcExposed_Heated_Red
80	62	10	4.38	31.6	0.139	CXcExposed	Heated	Red	CXcExposed_Heated_Red
76	343	10	7.03	37	0.139	CXcExposed	Heated	Red	CXcExposed_Heated_Red
87	0	11	1.48	22	0.139	CXcExposed	Heated	Red	CXcExposed_Heated_Red
82	265	11	9.9	41.5	0.139	CXcExposed	Heated	Red	CXcExposed_Heated_Red
90	126	12	5.17	33.4	0.139	CXcExposed	Heated	Red	CXcExposed_Heated_Red
90	265	12	16.5	49.2	0.139	CXcExposed	Heated	Red	CXcExposed_Heated_Red
102	0	13	1.48	22	0.139	CXcExposed	Heated	Red	CXcExposed_Heated_Red
98	126	13	6.36	35.8	0.139	CXcExposed	Heated	Red	CXcExposed_Heated_Red
114	0	15	1.23	20.7	0.139	CXcExposed	Heated	Red	CXcExposed_Heated_Red
119	0	15	2.04	24.5	0.139	CXcExposed	Heated	Red	CXcExposed_Heated_Red
115	343	15	11.8	43.9	0.139	CXcExposed	Heated	Red	CXcExposed_Heated_Red
6	62	1	0.95	19	0.139	CXcExposed	Heated	White	CXcExposed_Heated_White
22	62	3	1.03	19.5	0.139	CXcExposed	Heated	White	CXcExposed_Heated_White
109	161	14	1.23	20.7	0.139	CXcExposed	Heated	White	CXcExposed_Heated_White
260	126	33	9.28	40.6	0.139	CXcUnexposed	Heated	Red	CXcUnexposed_Heated_Red
262	126	33	7.05	37	0.139	CXcUnexposed	Heated	Red	CXcUnexposed_Heated_Red
297	0	38	2.61	26.6	0.139	CXcUnexposed	Heated	Red	CXcUnexposed_Heated_Red
302	161	38	6.23	35.5	0.139	CXcUnexposed	Heated	Red	CXcUnexposed_Heated_Red
299	343	38	19	51.5	0.139	CXcUnexposed	Heated	Red	CXcUnexposed_Heated_Red
302	343	38	8.5	39.4	0.139	CXcUnexposed	Heated	Red	CXcUnexposed_Heated_Red
313	0	40	1.67	22.9	0.139	CXcUnexposed	Heated	Red	CXcUnexposed_Heated_Red
314	0	40	1.63	22.7	0.139	CXcUnexposed	Heated	Red	CXcUnexposed_Heated_Red
320	62	40	3.69	29.8	0.139	CXcUnexposed	Heated	Red	CXcUnexposed_Heated_Red
314	265	40	13.8	46.3	0.139	CXcUnexposed	Heated	Red	CXcUnexposed_Heated_Red
337	343	43	20.62	53	0.139	CXcUnexposed	Heated	Red	CXcUnexposed_Heated_Red
352	126	44	7.76	38.2	0.139	CXcUnexposed	Heated	Red	CXcUnexposed_Heated_Red
359	0	45	0.56	15.9	0.139	CXcUnexposed	Heated	Red	CXcUnexposed_Heated_Red
360	0	45	0.66	16.8	0.139	CXcUnexposed	Heated	Red	CXcUnexposed_Heated_Red
366	343	46	12.66	45	0.139	CXcUnexposed	Heated	Red	CXcUnexposed_Heated_Red
275	62	35	0.97	19.1	0.139	CXcUnexposed	Heated	White	CXcUnexposed_Heated_White
274	126	35	0.95	19	0.139	CXcUnexposed	Heated	White	CXcUnexposed_Heated_White
280	161	35	5.71	34.5	0.139	CXcUnexposed	Heated	White	CXcUnexposed_Heated_White
287	126	36	2.79	27.2	0.139	CXcUnexposed	Heated	White	CXcUnexposed_Heated_White
322	0	41	0.58	16.1	0.139	CXcUnexposed	Heated	White	CXcUnexposed_Heated_White
323	0	41	1.23	20.7	0.139	CXcUnexposed	Heated	White	CXcUnexposed_Heated_White
333	0	42	1.11	20	0.139	CXcUnexposed	Heated	White	CXcUnexposed_Heated_White
336	161	42	2	24.3	0.139	CXcUnexposed	Heated	White	CXcUnexposed_Heated_White
155	161	20	5.6	34.2	0.14	CXcExposed	Ambient	Red	CXcExposed_Ambient_Red
156	343	20	13.4	45.7	0.14	CXcExposed	Ambient	Red	CXcExposed_Ambient_Red
186	0	24	0.96	19	0.14	CXcExposed	Ambient	Red	CXcExposed_Ambient_Red
212	0	27	1.07	19.7	0.14	CXcExposed	Ambient	Red	CXcExposed_Ambient_Red
215	0	27	1.3	21	0.14	CXcExposed	Ambient	Red	CXcExposed_Ambient_Red
216	126	27	3.63	29.6	0.14	CXcExposed	Ambient	Red	CXcExposed_Ambient_Red
215	161	27	5.5	34	0.14	CXcExposed	Ambient	Red	CXcExposed_Ambient_Red
171	0	22	1.02	19.4	0.14	CXcExposed	Ambient	White	CXcExposed_Ambient_White
169	126	22	0.63	16.5	0.14	CXcExposed	Ambient	White	CXcExposed_Ambient_White
223	161	28	1.93	24	0.14	CXcExposed	Ambient	White	CXcExposed_Ambient_White
241	0	31	0.63	16.5	0.14	CXcExposed	Ambient	White	CXcExposed_Ambient_White
255	62	32	0.63	16.5	0.14	CXcExposed	Ambient	White	CXcExposed_Ambient_White
251	126	32	0.93	18.8	0.14	CXcExposed	Ambient	White	CXcExposed_Ambient_White
54	0	7	1.59	22.5	0.14	CXcExposed	Heated	Red	CXcExposed_Heated_Red
55	0	7	2.18	25	0.14	CXcExposed	Heated	Red	CXcExposed_Heated_Red
49	62	7	3.9	30.3	0.14	CXcExposed	Heated	Red	CXcExposed_Heated_Red
68	0	9	2.75	27	0.14	CXcExposed	Heated	Red	CXcExposed_Heated_Red
69	62	9	3.25	28.5	0.14	CXcExposed	Heated	Red	CXcExposed_Heated_Red
71	126	9	7.81	38.2	0.14	CXcExposed	Heated	Red	CXcExposed_Heated_Red
68	265	9	10.8	42.6	0.14	CXcExposed	Heated	Red	CXcExposed_Heated_Red
82	126	11	4.6	32	0.14	CXcExposed	Heated	Red	CXcExposed_Heated_Red
84	161	11	4.21	31.1	0.14	CXcExposed	Heated	Red	CXcExposed_Heated_Red
91	0	12	1.24	20.7	0.14	CXcExposed	Heated	Red	CXcExposed_Heated_Red
91	126	12	4.8	32.5	0.14	CXcExposed	Heated	Red	CXcExposed_Heated_Red
91	265	12	9.9	41.4	0.14	CXcExposed	Heated	Red	CXcExposed_Heated_Red
103	0	13	1.39	21.5	0.14	CXcExposed	Heated	Red	CXcExposed_Heated_Red
115	265	15	7.1	37	0.14	CXcExposed	Heated	Red	CXcExposed_Heated_Red
6	161	1	1.82	23.5	0.14	CXcExposed	Heated	White	CXcExposed_Heated_White
23	62	3	0.79	17.8	0.14	CXcExposed	Heated	White	CXcExposed_Heated_White
58	62	8	1.33	21.2	0.14	CXcExposed	Heated	White	CXcExposed_Heated_White
111	62	14	0.69	17	0.14	CXcExposed	Heated	White	CXcExposed_Heated_White
123	0	16	0.51	15.4	0.14	CXcExposed	Heated	White	CXcExposed_Heated_White
261	0	33	2.54	26.3	0.14	CXcUnexposed	Heated	Red	CXcUnexposed_Heated_Red
303	126	38	4.04	30.7	0.14	CXcUnexposed	Heated	Red	CXcUnexposed_Heated_Red
304	126	38	6.94	36.7	0.14	CXcUnexposed	Heated	Red	CXcUnexposed_Heated_Red
315	161	40	8.61	39.5	0.14	CXcUnexposed	Heated	Red	CXcUnexposed_Heated_Red
316	161	40	7.5	37.7	0.14	CXcUnexposed	Heated	Red	CXcUnexposed_Heated_Red
317	161	40	4.39	31.5	0.14	CXcUnexposed	Heated	Red	CXcUnexposed_Heated_Red
352	0	44	1.6	22.5	0.14	CXcUnexposed	Heated	Red	CXcUnexposed_Heated_Red
345	126	44	3.17	28.3	0.14	CXcUnexposed	Heated	Red	CXcUnexposed_Heated_Red
345	161	44	4.6	32	0.14	CXcUnexposed	Heated	Red	CXcUnexposed_Heated_Red
346	161	44	3.77	30	0.14	CXcUnexposed	Heated	Red	CXcUnexposed_Heated_Red
346	265	44	14.3	46.8	0.14	CXcUnexposed	Heated	Red	CXcUnexposed_Heated_Red
350	343	44	7.8	38.2	0.14	CXcUnexposed	Heated	Red	CXcUnexposed_Heated_Red
358	161	45	9.09	40.2	0.14	CXcUnexposed	Heated	Red	CXcUnexposed_Heated_Red
353	265	45	6.7	36.3	0.14	CXcUnexposed	Heated	Red	CXcUnexposed_Heated_Red
375	0	47	3.01	27.8	0.14	CXcUnexposed	Heated	Red	CXcUnexposed_Heated_Red
375	161	47	4.43	31.6	0.14	CXcUnexposed	Heated	Red	CXcUnexposed_Heated_Red
290	126	37	1.12	20	0.14	CXcUnexposed	Heated	White	CXcUnexposed_Heated_White
294	126	37	1.64	22.7	0.14	CXcUnexposed	Heated	White	CXcUnexposed_Heated_White
325	161	41	1.66	22.8	0.14	CXcUnexposed	Heated	White	CXcUnexposed_Heated_White
335	161	42	2.22	25.1	0.14	CXcUnexposed	Heated	White	CXcUnexposed_Heated_White
147	0	19	2.36	25.6	0.141	CXcExposed	Ambient	Red	CXcExposed_Ambient_Red
149	161	19	7.34	37.3	0.141	CXcExposed	Ambient	Red	CXcExposed_Ambient_Red
145	265	19	11.4	43.2	0.141	CXcExposed	Ambient	Red	CXcExposed_Ambient_Red
153	161	20	5.11	33.1	0.141	CXcExposed	Ambient	Red	CXcExposed_Ambient_Red
153	265	20	11.7	43.6	0.141	CXcExposed	Ambient	Red	CXcExposed_Ambient_Red
166	161	21	3.96	30.4	0.141	CXcExposed	Ambient	Red	CXcExposed_Ambient_Red
179	161	23	7.12	37	0.141	CXcExposed	Ambient	Red	CXcExposed_Ambient_Red
179	265	23	7.4	37.4	0.141	CXcExposed	Ambient	Red	CXcExposed_Ambient_Red
186	126	24	4.88	32.6	0.141	CXcExposed	Ambient	Red	CXcExposed_Ambient_Red
225	62	29	4.23	31.1	0.141	CXcExposed	Ambient	Red	CXcExposed_Ambient_Red
132	0	17	0.43	14.5	0.141	CXcExposed	Ambient	White	CXcExposed_Ambient_White
141	161	18	1.31	21	0.141	CXcExposed	Ambient	White	CXcExposed_Ambient_White
176	161	22	0.62	16.4	0.141	CXcExposed	Ambient	White	CXcExposed_Ambient_White
224	161	28	0.91	18.6	0.141	CXcExposed	Ambient	White	CXcExposed_Ambient_White
235	343	30	2.5	26.1	0.141	CXcExposed	Ambient	White	CXcExposed_Ambient_White
242	343	31	2.2	25	0.141	CXcExposed	Ambient	White	CXcExposed_Ambient_White
250	265	32	2.2	25	0.141	CXcExposed	Ambient	White	CXcExposed_Ambient_White
49	265	7	9.7	41	0.141	CXcExposed	Heated	Red	CXcExposed_Heated_Red
49	343	7	10.3	41.8	0.141	CXcExposed	Heated	Red	CXcExposed_Heated_Red
74	62	10	1.61	22.5	0.141	CXcExposed	Heated	Red	CXcExposed_Heated_Red
74	126	10	7.76	38	0.141	CXcExposed	Heated	Red	CXcExposed_Heated_Red
73	161	10	7.04	36.8	0.141	CXcExposed	Heated	Red	CXcExposed_Heated_Red
74	343	10	18.66	51	0.141	CXcExposed	Heated	Red	CXcExposed_Heated_Red
82	0	11	1.163	20.2	0.141	CXcExposed	Heated	Red	CXcExposed_Heated_Red
85	126	11	3.51	29.2	0.141	CXcExposed	Heated	Red	CXcExposed_Heated_Red
92	62	12	4.83	32.5	0.141	CXcExposed	Heated	Red	CXcExposed_Heated_Red
92	161	12	5.54	34	0.141	CXcExposed	Heated	Red	CXcExposed_Heated_Red
97	0	13	1.71	23	0.141	CXcExposed	Heated	Red	CXcExposed_Heated_Red
8	126	1	1.83	23.5	0.141	CXcExposed	Heated	White	CXcExposed_Heated_White
11	0	2	0.6	16.2	0.141	CXcExposed	Heated	White	CXcExposed_Heated_White
106	126	14	1.03	19.4	0.141	CXcExposed	Heated	White	CXcExposed_Heated_White
122	62	16	1.03	19.4	0.141	CXcExposed	Heated	White	CXcExposed_Heated_White
258	62	33	6.84	36.5	0.141	CXcUnexposed	Heated	Red	CXcUnexposed_Heated_Red
298	161	38	8.06	38.5	0.141	CXcUnexposed	Heated	Red	CXcUnexposed_Heated_Red
315	265	40	14.6	47	0.141	CXcUnexposed	Heated	Red	CXcUnexposed_Heated_Red
343	0	43	2.07	24.5	0.141	CXcUnexposed	Heated	Red	CXcUnexposed_Heated_Red
339	126	43	6.84	36.5	0.141	CXcUnexposed	Heated	Red	CXcUnexposed_Heated_Red
339	161	43	6.36	35.6	0.141	CXcUnexposed	Heated	Red	CXcUnexposed_Heated_Red
346	343	44	6.9	36.6	0.141	CXcUnexposed	Heated	Red	CXcUnexposed_Heated_Red
348	343	44	10.1	41.5	0.141	CXcUnexposed	Heated	Red	CXcUnexposed_Heated_Red
354	0	45	0.72	17.2	0.141	CXcUnexposed	Heated	Red	CXcUnexposed_Heated_Red
356	0	45	1.71	23	0.141	CXcUnexposed	Heated	Red	CXcUnexposed_Heated_Red
358	0	45	2.59	26.4	0.141	CXcUnexposed	Heated	Red	CXcUnexposed_Heated_Red
362	265	46	14.8	47.2	0.141	CXcUnexposed	Heated	Red	CXcUnexposed_Heated_Red
276	0	35	0.44	14.6	0.141	CXcUnexposed	Heated	White	CXcUnexposed_Heated_White
295	161	37	1.06	19.6	0.141	CXcUnexposed	Heated	White	CXcUnexposed_Heated_White
326	161	41	2	24.2	0.141	CXcUnexposed	Heated	White	CXcUnexposed_Heated_White
333	62	42	1.72	23	0.141	CXcUnexposed	Heated	White	CXcUnexposed_Heated_White
332	126	42	0.85	18.2	0.141	CXcUnexposed	Heated	White	CXcUnexposed_Heated_White
382	0	48	1.13	20	0.141	CXcUnexposed	Heated	White	CXcUnexposed_Heated_White
383	126	48	1.13	20	0.141	CXcUnexposed	Heated	White	CXcUnexposed_Heated_White
166	62	21	4.04	30.5	0.142	CXcExposed	Ambient	Red	CXcExposed_Ambient_Red
161	161	21	5.37	33.6	0.142	CXcExposed	Ambient	Red	CXcExposed_Ambient_Red
180	62	23	1.91	23.8	0.142	CXcExposed	Ambient	Red	CXcExposed_Ambient_Red
180	265	23	14.2	46.4	0.142	CXcExposed	Ambient	Red	CXcExposed_Ambient_Red
189	161	24	5.67	34.2	0.142	CXcExposed	Ambient	Red	CXcExposed_Ambient_Red
212	126	27	4.71	32.1	0.142	CXcExposed	Ambient	Red	CXcExposed_Ambient_Red
213	126	27	6.92	36.5	0.142	CXcExposed	Ambient	Red	CXcExposed_Ambient_Red
209	265	27	9.5	40.6	0.142	CXcExposed	Ambient	Red	CXcExposed_Ambient_Red
210	343	27	11.3	43	0.142	CXcExposed	Ambient	Red	CXcExposed_Ambient_Red
212	343	27	9.5	40.6	0.142	CXcExposed	Ambient	Red	CXcExposed_Ambient_Red
138	62	18	0.29	12.7	0.142	CXcExposed	Ambient	White	CXcExposed_Ambient_White
144	161	18	2.61	26.4	0.142	CXcExposed	Ambient	White	CXcExposed_Ambient_White
195	126	25	1.41	21.5	0.142	CXcExposed	Ambient	White	CXcExposed_Ambient_White
219	0	28	0.58	16	0.142	CXcExposed	Ambient	White	CXcExposed_Ambient_White
247	62	31	1.35	21.2	0.142	CXcExposed	Ambient	White	CXcExposed_Ambient_White
251	0	32	1.49	21.9	0.142	CXcExposed	Ambient	White	CXcExposed_Ambient_White
253	62	32	1.77	23.2	0.142	CXcExposed	Ambient	White	CXcExposed_Ambient_White
256	62	32	0.8	17.8	0.142	CXcExposed	Ambient	White	CXcExposed_Ambient_White
256	161	32	3.18	28.2	0.142	CXcExposed	Ambient	White	CXcExposed_Ambient_White
45	0	6	0.58	16	0.142	CXcExposed	Heated	Red	CXcExposed_Heated_Red
42	265	6	8.8	39.6	0.142	CXcExposed	Heated	Red	CXcExposed_Heated_Red
75	62	10	6.35	35.5	0.142	CXcExposed	Heated	Red	CXcExposed_Heated_Red
76	265	10	10.5	42	0.142	CXcExposed	Heated	Red	CXcExposed_Heated_Red
81	0	11	1.05	19.5	0.142	CXcExposed	Heated	Red	CXcExposed_Heated_Red
86	0	11	2.38	25.6	0.142	CXcExposed	Heated	Red	CXcExposed_Heated_Red
95	0	12	1.41	21.5	0.142	CXcExposed	Heated	Red	CXcExposed_Heated_Red
98	161	13	7.5	37.5	0.142	CXcExposed	Heated	Red	CXcExposed_Heated_Red
100	161	13	5.55	33.9	0.142	CXcExposed	Heated	Red	CXcExposed_Heated_Red
99	265	13	10.5	42	0.142	CXcExposed	Heated	Red	CXcExposed_Heated_Red
120	0	15	0.48	15	0.142	CXcExposed	Heated	Red	CXcExposed_Heated_Red
117	161	15	5.57	34	0.142	CXcExposed	Heated	Red	CXcExposed_Heated_Red
18	62	3	0.64	16.5	0.142	CXcExposed	Heated	White	CXcExposed_Heated_White
26	0	4	0.56	15.8	0.142	CXcExposed	Heated	White	CXcExposed_Heated_White
37	0	5	1.24	20.6	0.142	CXcExposed	Heated	White	CXcExposed_Heated_White
34	62	5	1.05	19.5	0.142	CXcExposed	Heated	White	CXcExposed_Heated_White
60	0	8	0.46	14.8	0.142	CXcExposed	Heated	White	CXcExposed_Heated_White
60	62	8	1.89	23.7	0.142	CXcExposed	Heated	White	CXcExposed_Heated_White
109	0	14	0.7	17	0.142	CXcExposed	Heated	White	CXcExposed_Heated_White
105	62	14	1.02	19.3	0.142	CXcExposed	Heated	White	CXcExposed_Heated_White
257	126	33	5.59	34	0.142	CXcUnexposed	Heated	Red	CXcUnexposed_Heated_Red
258	126	33	6.66	36.1	0.142	CXcUnexposed	Heated	Red	CXcUnexposed_Heated_Red
260	161	33	7.17	37	0.142	CXcUnexposed	Heated	Red	CXcUnexposed_Heated_Red
300	126	38	9.4	40.5	0.142	CXcUnexposed	Heated	Red	CXcUnexposed_Heated_Red
298	343	38	14.7	46.9	0.142	CXcUnexposed	Heated	Red	CXcUnexposed_Heated_Red
315	0	40	1.86	23.6	0.142	CXcUnexposed	Heated	Red	CXcUnexposed_Heated_Red
313	126	40	3.58	29.3	0.142	CXcUnexposed	Heated	Red	CXcUnexposed_Heated_Red
340	161	43	8.43	39	0.142	CXcUnexposed	Heated	Red	CXcUnexposed_Heated_Red
344	161	43	5.323	33.5	0.142	CXcUnexposed	Heated	Red	CXcUnexposed_Heated_Red
350	0	44	0.83	18	0.142	CXcUnexposed	Heated	Red	CXcUnexposed_Heated_Red
347	265	44	12.2	44.1	0.142	CXcUnexposed	Heated	Red	CXcUnexposed_Heated_Red
367	0	46	1.53	22.1	0.142	CXcUnexposed	Heated	Red	CXcUnexposed_Heated_Red
363	265	46	11	42.6	0.142	CXcUnexposed	Heated	Red	CXcUnexposed_Heated_Red
369	343	47	7.5	37.5	0.142	CXcUnexposed	Heated	Red	CXcUnexposed_Heated_Red
266	0	34	0.83	18	0.142	CXcUnexposed	Heated	White	CXcUnexposed_Heated_White
278	126	35	0.53	15.5	0.142	CXcUnexposed	Heated	White	CXcUnexposed_Heated_White
275	265	35	0.9	18.5	0.142	CXcUnexposed	Heated	White	CXcUnexposed_Heated_White
308	62	39	1.55	22.2	0.142	CXcUnexposed	Heated	White	CXcUnexposed_Heated_White
324	0	41	0.52	15.4	0.142	CXcUnexposed	Heated	White	CXcUnexposed_Heated_White
325	0	41	1.62	22.5	0.142	CXcUnexposed	Heated	White	CXcUnexposed_Heated_White
335	126	42	2.22	25	0.142	CXcUnexposed	Heated	White	CXcUnexposed_Heated_White
331	343	42	0.9	18.5	0.142	CXcUnexposed	Heated	White	CXcUnexposed_Heated_White
377	0	48	0.76	17.5	0.142	CXcUnexposed	Heated	White	CXcUnexposed_Heated_White
379	62	48	1.84	23.5	0.142	CXcUnexposed	Heated	White	CXcUnexposed_Heated_White
153	0	20	2.37	25.5	0.143	CXcExposed	Ambient	Red	CXcExposed_Ambient_Red
159	0	20	1.06	19.5	0.143	CXcExposed	Ambient	Red	CXcExposed_Ambient_Red
164	62	21	5.64	34	0.143	CXcExposed	Ambient	Red	CXcExposed_Ambient_Red
163	343	21	19.4	51.4	0.143	CXcExposed	Ambient	Red	CXcExposed_Ambient_Red
181	0	23	1.98	24	0.143	CXcExposed	Ambient	Red	CXcExposed_Ambient_Red
178	62	23	3.03	27.7	0.143	CXcExposed	Ambient	Red	CXcExposed_Ambient_Red
183	161	23	6.47	35.6	0.143	CXcExposed	Ambient	Red	CXcExposed_Ambient_Red
184	161	23	5.37	33.5	0.143	CXcExposed	Ambient	Red	CXcExposed_Ambient_Red
190	62	24	4.1	30.6	0.143	CXcExposed	Ambient	Red	CXcExposed_Ambient_Red
187	265	24	10.1	41.3	0.143	CXcExposed	Ambient	Red	CXcExposed_Ambient_Red
205	62	26	3.49	29	0.143	CXcExposed	Ambient	Red	CXcExposed_Ambient_Red
214	343	27	13	45	0.143	CXcExposed	Ambient	Red	CXcExposed_Ambient_Red
227	161	29	6.11	35	0.143	CXcExposed	Ambient	Red	CXcExposed_Ambient_Red
228	343	29	13	45	0.143	CXcExposed	Ambient	Red	CXcExposed_Ambient_Red
136	161	17	1.14	20	0.143	CXcExposed	Ambient	White	CXcExposed_Ambient_White
196	0	25	1.27	20.7	0.143	CXcExposed	Ambient	White	CXcExposed_Ambient_White
249	126	32	1.97	24	0.143	CXcExposed	Ambient	White	CXcExposed_Ambient_White
47	62	6	4.09	30.6	0.143	CXcExposed	Heated	Red	CXcExposed_Heated_Red
67	0	9	1.97	24	0.143	CXcExposed	Heated	Red	CXcExposed_Heated_Red
68	126	9	4.05	30.5	0.143	CXcExposed	Heated	Red	CXcExposed_Heated_Red
83	265	11	9.1	39.9	0.143	CXcExposed	Heated	Red	CXcExposed_Heated_Red
82	343	11	13.2	45.2	0.143	CXcExposed	Heated	Red	CXcExposed_Heated_Red
97	343	13	13.9	46	0.143	CXcExposed	Heated	Red	CXcExposed_Heated_Red
5	62	1	1.78	23.2	0.143	CXcExposed	Heated	White	CXcExposed_Heated_White
38	62	5	1.14	20	0.143	CXcExposed	Heated	White	CXcExposed_Heated_White
59	62	8	0.98	19	0.143	CXcExposed	Heated	White	CXcExposed_Heated_White
63	161	8	2.21	24.9	0.143	CXcExposed	Heated	White	CXcExposed_Heated_White
260	0	33	2.11	24.5	0.143	CXcUnexposed	Heated	Red	CXcUnexposed_Heated_Red
263	161	33	6.74	36.1	0.143	CXcUnexposed	Heated	Red	CXcUnexposed_Heated_Red
301	0	38	2.34	25.4	0.143	CXcUnexposed	Heated	Red	CXcUnexposed_Heated_Red
301	62	38	4.39	31.3	0.143	CXcUnexposed	Heated	Red	CXcUnexposed_Heated_Red
313	62	40	5.04	32.8	0.143	CXcUnexposed	Heated	Red	CXcUnexposed_Heated_Red
340	0	43	1.97	24	0.143	CXcUnexposed	Heated	Red	CXcUnexposed_Heated_Red
346	62	44	3.15	28	0.143	CXcUnexposed	Heated	Red	CXcUnexposed_Heated_Red
353	161	45	7.2	36.9	0.143	CXcUnexposed	Heated	Red	CXcUnexposed_Heated_Red
357	343	45	19.9	51.8	0.143	CXcUnexposed	Heated	Red	CXcUnexposed_Heated_Red
363	62	46	1.56	22.2	0.143	CXcUnexposed	Heated	Red	CXcUnexposed_Heated_Red
368	62	46	2.52	26	0.143	CXcUnexposed	Heated	Red	CXcUnexposed_Heated_Red
364	343	46	16.84	49	0.143	CXcUnexposed	Heated	Red	CXcUnexposed_Heated_Red
269	161	34	1.01	19.2	0.143	CXcUnexposed	Heated	White	CXcUnexposed_Heated_White
276	62	35	3.32	28.5	0.143	CXcUnexposed	Heated	White	CXcUnexposed_Heated_White
309	0	39	0.73	17.2	0.143	CXcUnexposed	Heated	White	CXcUnexposed_Heated_White
331	0	42	0.4	14.1	0.143	CXcUnexposed	Heated	White	CXcUnexposed_Heated_White
332	62	42	1.54	22.1	0.143	CXcUnexposed	Heated	White	CXcUnexposed_Heated_White
383	0	48	1.29	20.8	0.143	CXcUnexposed	Heated	White	CXcUnexposed_Heated_White
384	161	48	1.86	23.5	0.143	CXcUnexposed	Heated	White	CXcUnexposed_Heated_White
146	265	19	14.3	46.3	0.144	CXcExposed	Ambient	Red	CXcExposed_Ambient_Red
157	343	20	15	47	0.144	CXcExposed	Ambient	Red	CXcExposed_Ambient_Red
168	126	21	3.23	28.2	0.144	CXcExposed	Ambient	Red	CXcExposed_Ambient_Red
184	0	23	2.56	26.1	0.144	CXcExposed	Ambient	Red	CXcExposed_Ambient_Red
181	265	23	10.3	41.5	0.144	CXcExposed	Ambient	Red	CXcExposed_Ambient_Red
192	126	24	10.25	41.4	0.144	CXcExposed	Ambient	Red	CXcExposed_Ambient_Red
190	161	24	6.65	35.9	0.144	CXcExposed	Ambient	Red	CXcExposed_Ambient_Red
230	126	29	6.48	35.6	0.144	CXcExposed	Ambient	Red	CXcExposed_Ambient_Red
139	0	18	1.19	20.2	0.144	CXcExposed	Ambient	White	CXcExposed_Ambient_White
195	0	25	0.87	18.2	0.144	CXcExposed	Ambient	White	CXcExposed_Ambient_White
236	161	30	1.68	22.7	0.144	CXcExposed	Ambient	White	CXcExposed_Ambient_White
51	62	7	6.82	36.2	0.144	CXcExposed	Heated	Red	CXcExposed_Heated_Red
53	126	7	6.27	35.2	0.144	CXcExposed	Heated	Red	CXcExposed_Heated_Red
65	343	9	20.3	52	0.144	CXcExposed	Heated	Red	CXcExposed_Heated_Red
66	343	9	12.3	44	0.144	CXcExposed	Heated	Red	CXcExposed_Heated_Red
74	161	10	5.9	34.5	0.144	CXcExposed	Heated	Red	CXcExposed_Heated_Red
75	161	10	7.47	37.3	0.144	CXcExposed	Heated	Red	CXcExposed_Heated_Red
84	62	11	6.37	35.4	0.144	CXcExposed	Heated	Red	CXcExposed_Heated_Red
92	265	12	9.5	40.4	0.144	CXcExposed	Heated	Red	CXcExposed_Heated_Red
118	62	15	5.91	34.5	0.144	CXcExposed	Heated	Red	CXcExposed_Heated_Red
113	161	15	3.52	29	0.144	CXcExposed	Heated	Red	CXcExposed_Heated_Red
11	126	2	0.88	18.3	0.144	CXcExposed	Heated	White	CXcExposed_Heated_White
124	0	16	0.84	18	0.144	CXcExposed	Heated	White	CXcExposed_Heated_White
257	0	33	1.53	22	0.144	CXcUnexposed	Heated	Red	CXcUnexposed_Heated_Red
261	343	33	16.91	49	0.144	CXcUnexposed	Heated	Red	CXcUnexposed_Heated_Red
314	62	40	3.54	29.1	0.144	CXcUnexposed	Heated	Red	CXcUnexposed_Heated_Red
340	62	43	6.01	34.7	0.144	CXcUnexposed	Heated	Red	CXcUnexposed_Heated_Red
341	62	43	3.23	28.2	0.144	CXcUnexposed	Heated	Red	CXcUnexposed_Heated_Red
344	126	43	4.08	30.5	0.144	CXcUnexposed	Heated	Red	CXcUnexposed_Heated_Red
337	265	43	11.6	43.2	0.144	CXcUnexposed	Heated	Red	CXcUnexposed_Heated_Red
350	62	44	7.1	36.7	0.144	CXcUnexposed	Heated	Red	CXcUnexposed_Heated_Red
353	62	45	2.12	24.5	0.144	CXcUnexposed	Heated	Red	CXcUnexposed_Heated_Red
361	0	46	3.5	29	0.144	CXcUnexposed	Heated	Red	CXcUnexposed_Heated_Red
372	0	47	2.04	24.2	0.144	CXcUnexposed	Heated	Red	CXcUnexposed_Heated_Red
277	62	35	1.43	21.5	0.144	CXcUnexposed	Heated	White	CXcUnexposed_Heated_White
280	126	35	1	19.1	0.144	CXcUnexposed	Heated	White	CXcUnexposed_Heated_White
295	126	37	1.12	19.8	0.144	CXcUnexposed	Heated	White	CXcUnexposed_Heated_White
312	62	39	0.99	19	0.144	CXcUnexposed	Heated	White	CXcUnexposed_Heated_White
326	0	41	1.49	21.8	0.144	CXcUnexposed	Heated	White	CXcUnexposed_Heated_White
325	126	41	1.75	23	0.144	CXcUnexposed	Heated	White	CXcUnexposed_Heated_White
378	126	48	1.87	23.5	0.144	CXcUnexposed	Heated	White	CXcUnexposed_Heated_White
380	161	48	1.84	23.4	0.144	CXcUnexposed	Heated	White	CXcUnexposed_Heated_White
381	161	48	2.31	25.2	0.144	CXcUnexposed	Heated	White	CXcUnexposed_Heated_White
163	161	21	9.3	40	0.145	CXcExposed	Ambient	Red	CXcExposed_Ambient_Red
177	0	23	1.88	23.5	0.145	CXcExposed	Ambient	Red	CXcExposed_Ambient_Red
190	343	24	12.8	44.5	0.145	CXcExposed	Ambient	Red	CXcExposed_Ambient_Red
201	265	26	14.1	46	0.145	CXcExposed	Ambient	Red	CXcExposed_Ambient_Red
214	62	27	2.8	26.8	0.145	CXcExposed	Ambient	Red	CXcExposed_Ambient_Red
227	343	29	14.1	46	0.145	CXcExposed	Ambient	Red	CXcExposed_Ambient_Red
135	161	17	0.64	16.4	0.145	CXcExposed	Ambient	White	CXcExposed_Ambient_White
220	0	28	0.46	14.7	0.145	CXcExposed	Ambient	White	CXcExposed_Ambient_White
48	126	6	5.65	33.9	0.145	CXcExposed	Heated	Red	CXcExposed_Heated_Red
50	0	7	1.44	21.5	0.145	CXcExposed	Heated	Red	CXcExposed_Heated_Red
78	126	10	5.12	32.8	0.145	CXcExposed	Heated	Red	CXcExposed_Heated_Red
84	343	11	10.3	41.4	0.145	CXcExposed	Heated	Red	CXcExposed_Heated_Red
98	0	13	0.71	17	0.145	CXcExposed	Heated	Red	CXcExposed_Heated_Red
100	0	13	1.11	19.7	0.145	CXcExposed	Heated	Red	CXcExposed_Heated_Red
102	62	13	2.85	27	0.145	CXcExposed	Heated	Red	CXcExposed_Heated_Red
115	0	15	1.61	22.3	0.145	CXcExposed	Heated	Red	CXcExposed_Heated_Red
119	126	15	7.94	38	0.145	CXcExposed	Heated	Red	CXcExposed_Heated_Red
3	0	1	0.52	15.3	0.145	CXcExposed	Heated	White	CXcExposed_Heated_White
12	0	2	0.74	17.2	0.145	CXcExposed	Heated	White	CXcExposed_Heated_White
24	62	3	0.49	15	0.145	CXcExposed	Heated	White	CXcExposed_Heated_White
38	0	5	0.53	15.4	0.145	CXcExposed	Heated	White	CXcExposed_Heated_White
59	126	8	2.21	24.8	0.145	CXcExposed	Heated	White	CXcExposed_Heated_White
303	0	38	1.95	23.8	0.145	CXcUnexposed	Heated	Red	CXcUnexposed_Heated_Red
303	161	38	5.21	33	0.145	CXcUnexposed	Heated	Red	CXcUnexposed_Heated_Red
317	62	40	2.55	26	0.145	CXcUnexposed	Heated	Red	CXcUnexposed_Heated_Red
319	161	40	4.12	30.5	0.145	CXcUnexposed	Heated	Red	CXcUnexposed_Heated_Red
337	62	43	2.7	26.5	0.145	CXcUnexposed	Heated	Red	CXcUnexposed_Heated_Red
339	62	43	4.5	31.4	0.145	CXcUnexposed	Heated	Red	CXcUnexposed_Heated_Red
348	161	44	4.66	31.8	0.145	CXcUnexposed	Heated	Red	CXcUnexposed_Heated_Red
350	161	44	3.8	29.7	0.145	CXcUnexposed	Heated	Red	CXcUnexposed_Heated_Red
356	161	45	3.4	28.6	0.145	CXcUnexposed	Heated	Red	CXcUnexposed_Heated_Red
354	265	45	11.7	43.2	0.145	CXcUnexposed	Heated	Red	CXcUnexposed_Heated_Red
355	265	45	17	48.9	0.145	CXcUnexposed	Heated	Red	CXcUnexposed_Heated_Red
365	126	46	9.72	40.6	0.145	CXcUnexposed	Heated	Red	CXcUnexposed_Heated_Red
366	126	46	5.74	34.1	0.145	CXcUnexposed	Heated	Red	CXcUnexposed_Heated_Red
296	126	37	1.54	22	0.145	CXcUnexposed	Heated	White	CXcUnexposed_Heated_White
310	0	39	0.86	18.1	0.145	CXcUnexposed	Heated	White	CXcUnexposed_Heated_White
325	62	41	1.42	21.4	0.145	CXcUnexposed	Heated	White	CXcUnexposed_Heated_White
326	62	41	0.79	17.6	0.145	CXcUnexposed	Heated	White	CXcUnexposed_Heated_White
329	265	42	1.5	21.8	0.145	CXcUnexposed	Heated	White	CXcUnexposed_Heated_White
155	343	20	14	45.8	0.146	CXcExposed	Ambient	Red	CXcExposed_Ambient_Red
168	62	21	2.28	25	0.146	CXcExposed	Ambient	Red	CXcExposed_Ambient_Red
179	62	23	3.13	27.8	0.146	CXcExposed	Ambient	Red	CXcExposed_Ambient_Red
188	126	24	4.05	30.3	0.146	CXcExposed	Ambient	Red	CXcExposed_Ambient_Red
204	0	26	2.02	24	0.146	CXcExposed	Ambient	Red	CXcExposed_Ambient_Red
208	0	26	2.69	26.4	0.146	CXcExposed	Ambient	Red	CXcExposed_Ambient_Red
216	0	27	1.9	23.5	0.146	CXcExposed	Ambient	Red	CXcExposed_Ambient_Red
216	161	27	8.34	38.5	0.146	CXcExposed	Ambient	Red	CXcExposed_Ambient_Red
229	126	29	8.29	38.4	0.146	CXcExposed	Ambient	Red	CXcExposed_Ambient_Red
232	126	29	5.48	33.5	0.146	CXcExposed	Ambient	Red	CXcExposed_Ambient_Red
229	161	29	6.65	35.7	0.146	CXcExposed	Ambient	Red	CXcExposed_Ambient_Red
129	0	17	0.36	13.5	0.146	CXcExposed	Ambient	White	CXcExposed_Ambient_White
129	126	17	1.12	19.7	0.146	CXcExposed	Ambient	White	CXcExposed_Ambient_White
140	0	18	0.94	18.6	0.146	CXcExposed	Ambient	White	CXcExposed_Ambient_White
138	265	18	1.9	23.5	0.146	CXcExposed	Ambient	White	CXcExposed_Ambient_White
138	343	18	3.7	29.4	0.146	CXcExposed	Ambient	White	CXcExposed_Ambient_White
198	161	25	1.35	21	0.146	CXcExposed	Ambient	White	CXcExposed_Ambient_White
235	126	30	1.8	23.1	0.146	CXcExposed	Ambient	White	CXcExposed_Ambient_White
251	265	32	1	19	0.146	CXcExposed	Ambient	White	CXcExposed_Ambient_White
55	62	7	4.14	30.5	0.146	CXcExposed	Heated	Red	CXcExposed_Heated_Red
51	161	7	6.09	34.7	0.146	CXcExposed	Heated	Red	CXcExposed_Heated_Red
50	265	7	8	38	0.146	CXcExposed	Heated	Red	CXcExposed_Heated_Red
77	0	10	0.78	17.5	0.146	CXcExposed	Heated	Red	CXcExposed_Heated_Red
81	126	11	4.73	31.9	0.146	CXcExposed	Heated	Red	CXcExposed_Heated_Red
87	126	11	3.61	29.1	0.146	CXcExposed	Heated	Red	CXcExposed_Heated_Red
93	343	12	9	39.5	0.146	CXcExposed	Heated	Red	CXcExposed_Heated_Red
104	126	13	6.06	34.6	0.146	CXcExposed	Heated	Red	CXcExposed_Heated_Red
99	343	13	15.2	47	0.146	CXcExposed	Heated	Red	CXcExposed_Heated_Red
8	62	1	0.4	14	0.146	CXcExposed	Heated	White	CXcExposed_Heated_White
13	0	2	0.78	17.5	0.146	CXcExposed	Heated	White	CXcExposed_Heated_White
27	0	4	0.6	16	0.146	CXcExposed	Heated	White	CXcExposed_Heated_White
39	62	5	0.69	16.8	0.146	CXcExposed	Heated	White	CXcExposed_Heated_White
110	0	14	0.69	16.8	0.146	CXcExposed	Heated	White	CXcExposed_Heated_White
110	62	14	1.55	22	0.146	CXcExposed	Heated	White	CXcExposed_Heated_White
319	62	40	2.88	27	0.146	CXcUnexposed	Heated	Red	CXcUnexposed_Heated_Red
317	343	40	9.32	40	0.146	CXcUnexposed	Heated	Red	CXcUnexposed_Heated_Red
348	265	44	7.2	36.7	0.146	CXcUnexposed	Heated	Red	CXcUnexposed_Heated_Red
356	62	45	4.55	31.5	0.146	CXcUnexposed	Heated	Red	CXcUnexposed_Heated_Red
357	161	45	5.25	33	0.146	CXcUnexposed	Heated	Red	CXcUnexposed_Heated_Red
353	343	45	16.7	48.5	0.146	CXcUnexposed	Heated	Red	CXcUnexposed_Heated_Red
269	62	34	1.05	19.3	0.146	CXcUnexposed	Heated	White	CXcUnexposed_Heated_White
308	126	39	0.78	17.5	0.146	CXcUnexposed	Heated	White	CXcUnexposed_Heated_White
334	62	42	2.02	24	0.146	CXcUnexposed	Heated	White	CXcUnexposed_Heated_White
329	126	42	1.55	22	0.146	CXcUnexposed	Heated	White	CXcUnexposed_Heated_White
146	343	19	14.3	46	0.147	CXcExposed	Ambient	Red	CXcExposed_Ambient_Red
157	62	20	6.23	34.9	0.147	CXcExposed	Ambient	Red	CXcExposed_Ambient_Red
154	343	20	14.3	46	0.147	CXcExposed	Ambient	Red	CXcExposed_Ambient_Red
164	126	21	7.33	36.8	0.147	CXcExposed	Ambient	Red	CXcExposed_Ambient_Red
162	343	21	10.2	41.1	0.147	CXcExposed	Ambient	Red	CXcExposed_Ambient_Red
207	126	26	4.94	32.3	0.147	CXcExposed	Ambient	Red	CXcExposed_Ambient_Red
205	161	26	4.83	32	0.147	CXcExposed	Ambient	Red	CXcExposed_Ambient_Red
214	161	27	4.61	31.5	0.147	CXcExposed	Ambient	Red	CXcExposed_Ambient_Red
226	62	29	2.73	26.5	0.147	CXcExposed	Ambient	Red	CXcExposed_Ambient_Red
225	265	29	7.1	36.4	0.147	CXcExposed	Ambient	Red	CXcExposed_Ambient_Red
140	161	18	2.74	26.5	0.147	CXcExposed	Ambient	White	CXcExposed_Ambient_White
194	265	25	2.3	25	0.147	CXcExposed	Ambient	White	CXcExposed_Ambient_White
245	0	31	0.86	18	0.147	CXcExposed	Ambient	White	CXcExposed_Ambient_White
252	126	32	1.5	21.7	0.147	CXcExposed	Ambient	White	CXcExposed_Ambient_White
46	126	6	5.06	32.5	0.147	CXcExposed	Heated	Red	CXcExposed_Heated_Red
50	62	7	5.29	33	0.147	CXcExposed	Heated	Red	CXcExposed_Heated_Red
51	265	7	12.1	43.5	0.147	CXcExposed	Heated	Red	CXcExposed_Heated_Red
89	343	12	10.9	42	0.147	CXcExposed	Heated	Red	CXcExposed_Heated_Red
14	0	2	0.75	17.2	0.147	CXcExposed	Heated	White	CXcExposed_Heated_White
31	62	4	0.93	18.5	0.147	CXcExposed	Heated	White	CXcExposed_Heated_White
39	0	5	1.09	19.5	0.147	CXcExposed	Heated	White	CXcExposed_Heated_White
108	161	14	1.7	22.6	0.147	CXcExposed	Heated	White	CXcExposed_Heated_White
258	265	33	15.7	47.4	0.147	CXcUnexposed	Heated	Red	CXcUnexposed_Heated_Red
320	0	40	2.41	25.4	0.147	CXcUnexposed	Heated	Red	CXcUnexposed_Heated_Red
348	0	44	3.45	28.6	0.147	CXcUnexposed	Heated	Red	CXcUnexposed_Heated_Red
349	161	44	9.33	39.9	0.147	CXcUnexposed	Heated	Red	CXcUnexposed_Heated_Red
352	161	44	4.01	30.1	0.147	CXcUnexposed	Heated	Red	CXcUnexposed_Heated_Red
365	0	46	2.22	24.74	0.147	CXcUnexposed	Heated	Red	CXcUnexposed_Heated_Red
364	161	46	11.85	43.2	0.147	CXcUnexposed	Heated	Red	CXcUnexposed_Heated_Red
371	126	47	6.84	36	0.147	CXcUnexposed	Heated	Red	CXcUnexposed_Heated_Red
371	265	47	12.1	43.537	0.147	CXcUnexposed	Heated	Red	CXcUnexposed_Heated_Red
291	62	37	0.71	16.9	0.147	CXcUnexposed	Heated	White	CXcUnexposed_Heated_White
382	62	48	3.19	27.9	0.147	CXcUnexposed	Heated	White	CXcUnexposed_Heated_White
145	62	19	2.92	27	0.148	CXcExposed	Ambient	Red	CXcExposed_Ambient_Red
150	62	19	2.66	26.2	0.148	CXcExposed	Ambient	Red	CXcExposed_Ambient_Red
149	126	19	7.01	36.2	0.148	CXcExposed	Ambient	Red	CXcExposed_Ambient_Red
166	0	21	1.58	22	0.148	CXcExposed	Ambient	Red	CXcExposed_Ambient_Red
165	161	21	8.8	39	0.148	CXcExposed	Ambient	Red	CXcExposed_Ambient_Red
165	343	21	20.2	51.5	0.148	CXcExposed	Ambient	Red	CXcExposed_Ambient_Red
182	265	23	14.3	45.9	0.148	CXcExposed	Ambient	Red	CXcExposed_Ambient_Red
192	0	24	0.97	18.7	0.148	CXcExposed	Ambient	Red	CXcExposed_Ambient_Red
202	62	26	2.89	26.9	0.148	CXcExposed	Ambient	Red	CXcExposed_Ambient_Red
210	265	27	7.5	37	0.148	CXcExposed	Ambient	Red	CXcExposed_Ambient_Red
218	62	28	0.56	15.6	0.148	CXcExposed	Ambient	White	CXcExposed_Ambient_White
51	0	7	1.47	21.5	0.148	CXcExposed	Heated	Red	CXcExposed_Heated_Red
50	126	7	3.28	28.1	0.148	CXcExposed	Heated	Red	CXcExposed_Heated_Red
79	161	10	5.23	32.8	0.148	CXcExposed	Heated	Red	CXcExposed_Heated_Red
86	126	11	7.31	36.7	0.148	CXcExposed	Heated	Red	CXcExposed_Heated_Red
94	62	12	3.83	29.6	0.148	CXcExposed	Heated	Red	CXcExposed_Heated_Red
91	343	12	19.5	50.9	0.148	CXcExposed	Heated	Red	CXcExposed_Heated_Red
104	161	13	7.69	37.3	0.148	CXcExposed	Heated	Red	CXcExposed_Heated_Red
116	265	15	12.1	43.4	0.148	CXcExposed	Heated	Red	CXcExposed_Heated_Red
4	62	1	0.48	14.8	0.148	CXcExposed	Heated	White	CXcExposed_Heated_White
28	0	4	0.55	15.5	0.148	CXcExposed	Heated	White	CXcExposed_Heated_White
61	0	8	0.5	15	0.148	CXcExposed	Heated	White	CXcExposed_Heated_White
57	62	8	0.5	15	0.148	CXcExposed	Heated	White	CXcExposed_Heated_White
302	62	38	6.3	34.9	0.148	CXcUnexposed	Heated	Red	CXcUnexposed_Heated_Red
344	62	43	5.92	34.2	0.148	CXcUnexposed	Heated	Red	CXcUnexposed_Heated_Red
367	161	46	2.51	25.7	0.148	CXcUnexposed	Heated	Red	CXcUnexposed_Heated_Red
374	161	47	4.51	31.2	0.148	CXcUnexposed	Heated	Red	CXcUnexposed_Heated_Red
277	0	35	0.46	14.6	0.148	CXcUnexposed	Heated	White	CXcUnexposed_Heated_White
276	161	35	1.1	19.5	0.148	CXcUnexposed	Heated	White	CXcUnexposed_Heated_White
281	0	36	0.45	14.5	0.148	CXcUnexposed	Heated	White	CXcUnexposed_Heated_White
286	0	36	0.63	16.2	0.148	CXcUnexposed	Heated	White	CXcUnexposed_Heated_White
286	161	36	1.82	23.1	0.148	CXcUnexposed	Heated	White	CXcUnexposed_Heated_White
293	0	37	0.63	16.2	0.148	CXcUnexposed	Heated	White	CXcUnexposed_Heated_White
321	0	41	0.55	15.5	0.148	CXcUnexposed	Heated	White	CXcUnexposed_Heated_White
326	126	41	2.67	26.2	0.148	CXcUnexposed	Heated	White	CXcUnexposed_Heated_White
330	265	42	1.8	23	0.148	CXcUnexposed	Heated	White	CXcUnexposed_Heated_White
378	62	48	1.15	19.8	0.148	CXcUnexposed	Heated	White	CXcUnexposed_Heated_White
377	126	48	1.95	23.6	0.148	CXcUnexposed	Heated	White	CXcUnexposed_Heated_White
148	161	19	8.93	39.1	0.149	CXcExposed	Ambient	Red	CXcExposed_Ambient_Red
155	0	20	2.77	26.5	0.149	CXcExposed	Ambient	Red	CXcExposed_Ambient_Red
182	62	23	4.96	32.2	0.149	CXcExposed	Ambient	Red	CXcExposed_Ambient_Red
191	0	24	3.44	28.5	0.149	CXcExposed	Ambient	Red	CXcExposed_Ambient_Red
205	343	26	15.5	47	0.149	CXcExposed	Ambient	Red	CXcExposed_Ambient_Red
227	62	29	4.79	31.8	0.149	CXcExposed	Ambient	Red	CXcExposed_Ambient_Red
170	0	22	0.93	18.4	0.149	CXcExposed	Ambient	White	CXcExposed_Ambient_White
193	0	25	0.73	17	0.149	CXcExposed	Ambient	White	CXcExposed_Ambient_White
198	0	25	0.81	17.6	0.149	CXcExposed	Ambient	White	CXcExposed_Ambient_White
234	0	30	0.76	17.2	0.149	CXcExposed	Ambient	White	CXcExposed_Ambient_White
246	0	31	0.41	14	0.149	CXcExposed	Ambient	White	CXcExposed_Ambient_White
249	0	32	0.68	16.6	0.149	CXcExposed	Ambient	White	CXcExposed_Ambient_White
252	0	32	1.44	21.3	0.149	CXcExposed	Ambient	White	CXcExposed_Ambient_White
76	62	10	5.6	33.5	0.149	CXcExposed	Heated	Red	CXcExposed_Heated_Red
78	161	10	3.78	29.4	0.149	CXcExposed	Heated	Red	CXcExposed_Heated_Red
84	126	11	4.43	31	0.149	CXcExposed	Heated	Red	CXcExposed_Heated_Red
93	126	12	3.14	27.6	0.149	CXcExposed	Heated	Red	CXcExposed_Heated_Red
95	161	12	7.49	36.9	0.149	CXcExposed	Heated	Red	CXcExposed_Heated_Red
102	161	13	8.17	38	0.149	CXcExposed	Heated	Red	CXcExposed_Heated_Red
4	0	1	0.4	13.9	0.149	CXcExposed	Heated	White	CXcExposed_Heated_White
37	161	5	0.68	16.6	0.149	CXcExposed	Heated	White	CXcExposed_Heated_White
62	62	8	0.73	17	0.149	CXcExposed	Heated	White	CXcExposed_Heated_White
108	62	14	1.28	20.5	0.149	CXcExposed	Heated	White	CXcExposed_Heated_White
259	265	33	10.3	41	0.149	CXcUnexposed	Heated	Red	CXcUnexposed_Heated_Red
258	343	33	16.45	48	0.149	CXcUnexposed	Heated	Red	CXcUnexposed_Heated_Red
318	343	40	9.51	40	0.149	CXcUnexposed	Heated	Red	CXcUnexposed_Heated_Red
349	0	44	1.77	22.8	0.149	CXcUnexposed	Heated	Red	CXcUnexposed_Heated_Red
349	265	44	6.9	35.9	0.149	CXcUnexposed	Heated	Red	CXcUnexposed_Heated_Red
355	0	45	2.33	25	0.149	CXcUnexposed	Heated	Red	CXcUnexposed_Heated_Red
362	343	46	11.81	43	0.149	CXcUnexposed	Heated	Red	CXcUnexposed_Heated_Red
370	62	47	4.89	32	0.149	CXcUnexposed	Heated	Red	CXcUnexposed_Heated_Red
373	62	47	5.61	33.5	0.149	CXcUnexposed	Heated	Red	CXcUnexposed_Heated_Red
370	126	47	4.02	30	0.149	CXcUnexposed	Heated	Red	CXcUnexposed_Heated_Red
311	62	39	1.63	22.2	0.149	CXcUnexposed	Heated	White	CXcUnexposed_Heated_White
151	126	19	3.65	29	0.15	CXcExposed	Ambient	Red	CXcExposed_Ambient_Red
150	161	19	4.44	30.9	0.15	CXcExposed	Ambient	Red	CXcExposed_Ambient_Red
153	343	20	14.6	46	0.15	CXcExposed	Ambient	Red	CXcExposed_Ambient_Red
188	62	24	2.88	26.8	0.15	CXcExposed	Ambient	Red	CXcExposed_Ambient_Red
188	265	24	6.7	35.5	0.15	CXcExposed	Ambient	Red	CXcExposed_Ambient_Red
202	265	26	11.9	43	0.15	CXcExposed	Ambient	Red	CXcExposed_Ambient_Red
209	62	27	2.96	27	0.15	CXcExposed	Ambient	Red	CXcExposed_Ambient_Red
230	161	29	4.46	31	0.15	CXcExposed	Ambient	Red	CXcExposed_Ambient_Red
232	161	29	7.9	37.5	0.15	CXcExposed	Ambient	Red	CXcExposed_Ambient_Red
229	343	29	15.6	47	0.15	CXcExposed	Ambient	Red	CXcExposed_Ambient_Red
133	0	17	0.65	16.3	0.15	CXcExposed	Ambient	White	CXcExposed_Ambient_White
137	0	18	0.58	15.7	0.15	CXcExposed	Ambient	White	CXcExposed_Ambient_White
140	126	18	1.24	20.2	0.15	CXcExposed	Ambient	White	CXcExposed_Ambient_White
243	0	31	1.29	20.5	0.15	CXcExposed	Ambient	White	CXcExposed_Ambient_White
247	0	31	1.06	19.2	0.15	CXcExposed	Ambient	White	CXcExposed_Ambient_White
46	0	6	2.31	24.9	0.15	CXcExposed	Heated	Red	CXcExposed_Heated_Red
43	265	6	10.2	40.8	0.15	CXcExposed	Heated	Red	CXcExposed_Heated_Red
54	126	7	5.3	32.8	0.15	CXcExposed	Heated	Red	CXcExposed_Heated_Red
52	265	7	7.9	37.5	0.15	CXcExposed	Heated	Red	CXcExposed_Heated_Red
71	62	9	2.8	26.5	0.15	CXcExposed	Heated	Red	CXcExposed_Heated_Red
69	126	9	8.11	37.8	0.15	CXcExposed	Heated	Red	CXcExposed_Heated_Red
94	161	12	5.35	32.9	0.15	CXcExposed	Heated	Red	CXcExposed_Heated_Red
113	0	15	3.65	29	0.15	CXcExposed	Heated	Red	CXcExposed_Heated_Red
29	0	4	0.58	15.7	0.15	CXcExposed	Heated	White	CXcExposed_Heated_White
62	0	8	1.49	21.5	0.15	CXcExposed	Heated	White	CXcExposed_Heated_White
112	62	14	0.79	17.4	0.15	CXcExposed	Heated	White	CXcExposed_Heated_White
125	0	16	1.75	22.7	0.15	CXcExposed	Heated	White	CXcExposed_Heated_White
298	0	38	2.95	27	0.15	CXcUnexposed	Heated	Red	CXcUnexposed_Heated_Red
300	62	38	5.02	32.2	0.15	CXcUnexposed	Heated	Red	CXcUnexposed_Heated_Red
318	62	40	4.7	31.5	0.15	CXcUnexposed	Heated	Red	CXcUnexposed_Heated_Red
340	343	43	15.61	47	0.15	CXcUnexposed	Heated	Red	CXcUnexposed_Heated_Red
351	62	44	3.08	27.4	0.15	CXcUnexposed	Heated	Red	CXcUnexposed_Heated_Red
360	161	45	3.3	28	0.15	CXcUnexposed	Heated	Red	CXcUnexposed_Heated_Red
363	0	46	0.59	15.8	0.15	CXcUnexposed	Heated	Red	CXcUnexposed_Heated_Red
364	0	46	0.66	16.4	0.15	CXcUnexposed	Heated	Red	CXcUnexposed_Heated_Red
368	161	46	7.3	36.5	0.15	CXcUnexposed	Heated	Red	CXcUnexposed_Heated_Red
287	0	36	1.45	21.3	0.15	CXcUnexposed	Heated	White	CXcUnexposed_Heated_White
324	126	41	2.08	24	0.15	CXcUnexposed	Heated	White	CXcUnexposed_Heated_White
384	126	48	3.93	29.7	0.15	CXcUnexposed	Heated	White	CXcUnexposed_Heated_White
382	161	48	1.49	21.5	0.15	CXcUnexposed	Heated	White	CXcUnexposed_Heated_White
147	126	19	5.22	32.6	0.151	CXcExposed	Ambient	Red	CXcExposed_Ambient_Red
158	126	20	5.04	32.2	0.151	CXcExposed	Ambient	Red	CXcExposed_Ambient_Red
154	265	20	12.4	43.5	0.151	CXcExposed	Ambient	Red	CXcExposed_Ambient_Red
161	343	21	7.4	36.6	0.151	CXcExposed	Ambient	Red	CXcExposed_Ambient_Red
189	265	24	6.2	34.5	0.151	CXcExposed	Ambient	Red	CXcExposed_Ambient_Red
211	62	27	3.04	27.2	0.151	CXcExposed	Ambient	Red	CXcExposed_Ambient_Red
230	62	29	6.2	34.5	0.151	CXcExposed	Ambient	Red	CXcExposed_Ambient_Red
134	0	17	0.52	15.1	0.151	CXcExposed	Ambient	White	CXcExposed_Ambient_White
141	0	18	0.31	12.7	0.151	CXcExposed	Ambient	White	CXcExposed_Ambient_White
172	0	22	0.74	17	0.151	CXcExposed	Ambient	White	CXcExposed_Ambient_White
42	62	6	3.31	28	0.151	CXcExposed	Heated	Red	CXcExposed_Heated_Red
55	161	7	6.55	35.1	0.151	CXcExposed	Heated	Red	CXcExposed_Heated_Red
70	126	9	4.11	30.1	0.151	CXcExposed	Heated	Red	CXcExposed_Heated_Red
78	62	10	2.54	25.6	0.151	CXcExposed	Heated	Red	CXcExposed_Heated_Red
83	0	11	0.73	16.9	0.151	CXcExposed	Heated	Red	CXcExposed_Heated_Red
85	161	11	4.64	31.3	0.151	CXcExposed	Heated	Red	CXcExposed_Heated_Red
115	62	15	4.29	30.5	0.151	CXcExposed	Heated	Red	CXcExposed_Heated_Red
35	62	5	1.84	23	0.151	CXcExposed	Heated	White	CXcExposed_Heated_White
262	0	33	1.88	23.2	0.151	CXcUnexposed	Heated	Red	CXcUnexposed_Heated_Red
300	265	38	10	40.5	0.151	CXcUnexposed	Heated	Red	CXcUnexposed_Heated_Red
316	62	40	5.23	32.6	0.151	CXcUnexposed	Heated	Red	CXcUnexposed_Heated_Red
344	0	43	2.78	26.4	0.151	CXcUnexposed	Heated	Red	CXcUnexposed_Heated_Red
337	126	43	7.97	37.5	0.151	CXcUnexposed	Heated	Red	CXcUnexposed_Heated_Red
347	62	44	2.77	26.4	0.151	CXcUnexposed	Heated	Red	CXcUnexposed_Heated_Red
359	62	45	6.21	34.5	0.151	CXcUnexposed	Heated	Red	CXcUnexposed_Heated_Red
363	343	46	12.03	43	0.151	CXcUnexposed	Heated	Red	CXcUnexposed_Heated_Red
374	126	47	5.66	33.5	0.151	CXcUnexposed	Heated	Red	CXcUnexposed_Heated_Red
278	0	35	0.77	17.2	0.151	CXcUnexposed	Heated	White	CXcUnexposed_Heated_White
282	0	36	0.51	15	0.151	CXcUnexposed	Heated	White	CXcUnexposed_Heated_White
311	0	39	0.77	17.2	0.151	CXcUnexposed	Heated	White	CXcUnexposed_Heated_White
332	0	42	1.21	20	0.151	CXcUnexposed	Heated	White	CXcUnexposed_Heated_White
377	343	48	2.3	24.8	0.151	CXcUnexposed	Heated	White	CXcUnexposed_Heated_White
148	0	19	1.85	23	0.152	CXcExposed	Ambient	Red	CXcExposed_Ambient_Red
145	343	19	14.8	46	0.152	CXcExposed	Ambient	Red	CXcExposed_Ambient_Red
160	62	20	5.36	32.8	0.152	CXcExposed	Ambient	Red	CXcExposed_Ambient_Red
162	0	21	1.04	19	0.152	CXcExposed	Ambient	Red	CXcExposed_Ambient_Red
167	0	21	1.27	20.3	0.152	CXcExposed	Ambient	Red	CXcExposed_Ambient_Red
164	265	21	6.4	34.8	0.152	CXcExposed	Ambient	Red	CXcExposed_Ambient_Red
185	0	24	1.64	22.1	0.152	CXcExposed	Ambient	Red	CXcExposed_Ambient_Red
203	343	26	14.8	46	0.152	CXcExposed	Ambient	Red	CXcExposed_Ambient_Red
142	0	18	0.71	16.7	0.152	CXcExposed	Ambient	White	CXcExposed_Ambient_White
143	0	18	1.04	19	0.152	CXcExposed	Ambient	White	CXcExposed_Ambient_White
193	126	25	1.2	19.9	0.152	CXcExposed	Ambient	White	CXcExposed_Ambient_White
221	0	28	0.6	15.8	0.152	CXcExposed	Ambient	White	CXcExposed_Ambient_White
47	0	6	1.04	19	0.152	CXcExposed	Heated	Red	CXcExposed_Heated_Red
48	0	6	1.55	21.7	0.152	CXcExposed	Heated	Red	CXcExposed_Heated_Red
41	62	6	7.97	37.4	0.152	CXcExposed	Heated	Red	CXcExposed_Heated_Red
43	126	6	6.24	34.5	0.152	CXcExposed	Heated	Red	CXcExposed_Heated_Red
46	161	6	6.25	34.5	0.152	CXcExposed	Heated	Red	CXcExposed_Heated_Red
90	0	12	1.31	20.5	0.152	CXcExposed	Heated	Red	CXcExposed_Heated_Red
96	126	12	6.62	35.2	0.152	CXcExposed	Heated	Red	CXcExposed_Heated_Red
96	161	12	7.21	36.2	0.152	CXcExposed	Heated	Red	CXcExposed_Heated_Red
92	343	12	11.9	42.8	0.152	CXcExposed	Heated	Red	CXcExposed_Heated_Red
103	62	13	3.91	29.5	0.152	CXcExposed	Heated	Red	CXcExposed_Heated_Red
63	0	8	0.6	15.8	0.152	CXcExposed	Heated	White	CXcExposed_Heated_White
263	0	33	1.25	20.2	0.152	CXcUnexposed	Heated	Red	CXcUnexposed_Heated_Red
262	161	33	11.03	41.7	0.152	CXcUnexposed	Heated	Red	CXcUnexposed_Heated_Red
357	62	45	6.26	34.5	0.152	CXcUnexposed	Heated	Red	CXcUnexposed_Heated_Red
364	265	46	8.5	38.2	0.152	CXcUnexposed	Heated	Red	CXcUnexposed_Heated_Red
376	0	47	0.76	17.1	0.152	CXcUnexposed	Heated	Red	CXcUnexposed_Heated_Red
271	0	34	0.66	16.3	0.152	CXcUnexposed	Heated	White	CXcUnexposed_Heated_White
266	126	34	1.04	19	0.152	CXcUnexposed	Heated	White	CXcUnexposed_Heated_White
279	62	35	0.67	16.4	0.152	CXcUnexposed	Heated	White	CXcUnexposed_Heated_White
294	0	37	0.71	16.7	0.152	CXcUnexposed	Heated	White	CXcUnexposed_Heated_White
335	0	42	1.2	19.9	0.152	CXcUnexposed	Heated	White	CXcUnexposed_Heated_White
333	126	42	2.07	23.9	0.152	CXcUnexposed	Heated	White	CXcUnexposed_Heated_White
377	62	48	1.62	22	0.152	CXcUnexposed	Heated	White	CXcUnexposed_Heated_White
155	265	20	10	40.3	0.153	CXcExposed	Ambient	Red	CXcExposed_Ambient_Red
168	0	21	2.11	24	0.153	CXcExposed	Ambient	Red	CXcExposed_Ambient_Red
165	265	21	15.2	46.3	0.153	CXcExposed	Ambient	Red	CXcExposed_Ambient_Red
178	0	23	1.52	21.5	0.153	CXcExposed	Ambient	Red	CXcExposed_Ambient_Red
177	62	23	5.02	32	0.153	CXcExposed	Ambient	Red	CXcExposed_Ambient_Red
181	62	23	3.8	29.2	0.153	CXcExposed	Ambient	Red	CXcExposed_Ambient_Red
185	62	24	3.72	29	0.153	CXcExposed	Ambient	Red	CXcExposed_Ambient_Red
187	161	24	6.44	34.8	0.153	CXcExposed	Ambient	Red	CXcExposed_Ambient_Red
188	161	24	11.43	42.1	0.153	CXcExposed	Ambient	Red	CXcExposed_Ambient_Red
202	343	26	18	49	0.153	CXcExposed	Ambient	Red	CXcExposed_Ambient_Red
215	62	27	3.73	29	0.153	CXcExposed	Ambient	Red	CXcExposed_Ambient_Red
231	62	29	4.35	30.5	0.153	CXcExposed	Ambient	Red	CXcExposed_Ambient_Red
195	265	25	1	18.7	0.153	CXcExposed	Ambient	White	CXcExposed_Ambient_White
222	0	28	0.75	17	0.153	CXcExposed	Ambient	White	CXcExposed_Ambient_White
250	0	32	0.32	12.8	0.153	CXcExposed	Ambient	White	CXcExposed_Ambient_White
69	265	9	10.9	41.5	0.153	CXcExposed	Heated	Red	CXcExposed_Heated_Red
80	161	10	7.7	36.9	0.153	CXcExposed	Heated	Red	CXcExposed_Heated_Red
96	0	12	0.65	16.2	0.153	CXcExposed	Heated	Red	CXcExposed_Heated_Red
101	126	13	6.56	35	0.153	CXcExposed	Heated	Red	CXcExposed_Heated_Red
116	62	15	6.45	34.8	0.153	CXcExposed	Heated	Red	CXcExposed_Heated_Red
21	62	3	2.17	24.2	0.153	CXcExposed	Heated	White	CXcExposed_Heated_White
28	62	4	0.7	16.6	0.153	CXcExposed	Heated	White	CXcExposed_Heated_White
110	126	14	1.56	21.7	0.153	CXcExposed	Heated	White	CXcExposed_Heated_White
264	0	33	1.86	23	0.153	CXcUnexposed	Heated	Red	CXcUnexposed_Heated_Red
259	126	33	6.83	35.5	0.153	CXcUnexposed	Heated	Red	CXcUnexposed_Heated_Red
304	161	38	5	32	0.153	CXcUnexposed	Heated	Red	CXcUnexposed_Heated_Red
301	265	38	12.2	43	0.153	CXcUnexposed	Heated	Red	CXcUnexposed_Heated_Red
361	62	46	4.33	30.5	0.153	CXcUnexposed	Heated	Red	CXcUnexposed_Heated_Red
372	62	47	4.39	30.6	0.153	CXcUnexposed	Heated	Red	CXcUnexposed_Heated_Red
312	0	39	1.34	20.6	0.153	CXcUnexposed	Heated	White	CXcUnexposed_Heated_White
329	62	42	0.88	17.9	0.153	CXcUnexposed	Heated	White	CXcUnexposed_Heated_White
332	343	42	5.8	33.6	0.153	CXcUnexposed	Heated	White	CXcUnexposed_Heated_White
147	265	19	10.2	40.5	0.154	CXcExposed	Ambient	Red	CXcExposed_Ambient_Red
154	62	20	3.23	27.6	0.154	CXcExposed	Ambient	Red	CXcExposed_Ambient_Red
159	126	20	6.53	34.9	0.154	CXcExposed	Ambient	Red	CXcExposed_Ambient_Red
187	343	24	7.5	36.5	0.154	CXcExposed	Ambient	Red	CXcExposed_Ambient_Red
202	0	26	1.6	21.8	0.154	CXcExposed	Ambient	Red	CXcExposed_Ambient_Red
206	161	26	7.35	36.3	0.154	CXcExposed	Ambient	Red	CXcExposed_Ambient_Red
144	0	18	1.35	20.6	0.154	CXcExposed	Ambient	White	CXcExposed_Ambient_White
173	0	22	0.93	18.2	0.154	CXcExposed	Ambient	White	CXcExposed_Ambient_White
174	0	22	0.77	17.1	0.154	CXcExposed	Ambient	White	CXcExposed_Ambient_White
233	265	30	2	23.5	0.154	CXcExposed	Ambient	White	CXcExposed_Ambient_White
248	0	31	0.45	14.3	0.154	CXcExposed	Ambient	White	CXcExposed_Ambient_White
53	0	7	1.01	18.7	0.154	CXcExposed	Heated	Red	CXcExposed_Heated_Red
94	343	12	13.6	44.5	0.154	CXcExposed	Heated	Red	CXcExposed_Heated_Red
117	265	15	13.1	44	0.154	CXcExposed	Heated	Red	CXcExposed_Heated_Red
5	0	1	1.53	21.5	0.154	CXcExposed	Heated	White	CXcExposed_Heated_White
19	0	3	0.81	17.4	0.154	CXcExposed	Heated	White	CXcExposed_Heated_White
20	0	3	0.51	14.9	0.154	CXcExposed	Heated	White	CXcExposed_Heated_White
21	0	3	0.53	15.1	0.154	CXcExposed	Heated	White	CXcExposed_Heated_White
260	265	33	13.1	44	0.154	CXcUnexposed	Heated	Red	CXcUnexposed_Heated_Red
297	343	38	14.6	45.6	0.154	CXcUnexposed	Heated	Red	CXcUnexposed_Heated_Red
352	62	44	2.7	26	0.154	CXcUnexposed	Heated	Red	CXcUnexposed_Heated_Red
367	62	46	3.96	29.5	0.154	CXcUnexposed	Heated	Red	CXcUnexposed_Heated_Red
288	0	36	0.81	17.4	0.154	CXcUnexposed	Heated	White	CXcUnexposed_Heated_White
147	343	19	15.1	46	0.155	CXcExposed	Ambient	Red	CXcExposed_Ambient_Red
187	0	24	1.15	19.5	0.155	CXcExposed	Ambient	Red	CXcExposed_Ambient_Red
203	265	26	12.3	43	0.155	CXcExposed	Ambient	Red	CXcExposed_Ambient_Red
204	343	26	15.1	46	0.155	CXcExposed	Ambient	Red	CXcExposed_Ambient_Red
211	0	27	2.06	23.7	0.155	CXcExposed	Ambient	Red	CXcExposed_Ambient_Red
175	0	22	0.76	17	0.155	CXcExposed	Ambient	White	CXcExposed_Ambient_White
196	265	25	1.7	22.2	0.155	CXcExposed	Ambient	White	CXcExposed_Ambient_White
217	0	28	1.89	23	0.155	CXcExposed	Ambient	White	CXcExposed_Ambient_White
239	126	30	1.86	22.9	0.155	CXcExposed	Ambient	White	CXcExposed_Ambient_White
253	0	32	1.94	23.2	0.155	CXcExposed	Ambient	White	CXcExposed_Ambient_White
77	265	10	9	38.7	0.155	CXcExposed	Heated	Red	CXcExposed_Heated_Red
93	265	12	14.7	45.6	0.155	CXcExposed	Heated	Red	CXcExposed_Heated_Red
7	62	1	0.61	15.8	0.155	CXcExposed	Heated	White	CXcExposed_Heated_White
22	0	3	1.06	19	0.155	CXcExposed	Heated	White	CXcExposed_Heated_White
343	62	43	6.52	34.8	0.155	CXcUnexposed	Heated	Red	CXcUnexposed_Heated_Red
342	126	43	5.66	33.2	0.155	CXcUnexposed	Heated	Red	CXcUnexposed_Heated_Red
338	343	43	25.73	55	0.155	CXcUnexposed	Heated	Red	CXcUnexposed_Heated_Red
348	62	44	6.92	35.5	0.155	CXcUnexposed	Heated	Red	CXcUnexposed_Heated_Red
360	62	45	6.41	34.6	0.155	CXcUnexposed	Heated	Red	CXcUnexposed_Heated_Red
356	265	45	12.3	43	0.155	CXcUnexposed	Heated	Red	CXcUnexposed_Heated_Red
362	0	46	2.17	24.1	0.155	CXcUnexposed	Heated	Red	CXcUnexposed_Heated_Red
295	0	37	0.61	15.8	0.155	CXcUnexposed	Heated	White	CXcUnexposed_Heated_White
306	0	39	1.06	19	0.155	CXcUnexposed	Heated	White	CXcUnexposed_Heated_White
146	0	19	0.85	17.6	0.156	CXcExposed	Ambient	Red	CXcExposed_Ambient_Red
148	265	19	10.9	41.2	0.156	CXcExposed	Ambient	Red	CXcExposed_Ambient_Red
156	265	20	10.7	40.9	0.156	CXcExposed	Ambient	Red	CXcExposed_Ambient_Red
201	62	26	5.16	32.1	0.156	CXcExposed	Ambient	Red	CXcExposed_Ambient_Red
210	62	27	4.43	30.5	0.156	CXcExposed	Ambient	Red	CXcExposed_Ambient_Red
211	265	27	8.9	38.5	0.156	CXcExposed	Ambient	Red	CXcExposed_Ambient_Red
225	126	29	4.21	30	0.156	CXcExposed	Ambient	Red	CXcExposed_Ambient_Red
226	265	29	10	40	0.156	CXcExposed	Ambient	Red	CXcExposed_Ambient_Red
134	62	17	0.91	18	0.156	CXcExposed	Ambient	White	CXcExposed_Ambient_White
141	126	18	2.5	25.2	0.156	CXcExposed	Ambient	White	CXcExposed_Ambient_White
176	0	22	0.64	16	0.156	CXcExposed	Ambient	White	CXcExposed_Ambient_White
242	265	31	2.9	26.5	0.156	CXcExposed	Ambient	White	CXcExposed_Ambient_White
254	0	32	0.42	13.9	0.156	CXcExposed	Ambient	White	CXcExposed_Ambient_White
49	126	7	10.72	41	0.156	CXcExposed	Heated	Red	CXcExposed_Heated_Red
83	62	11	3.24	27.5	0.156	CXcExposed	Heated	Red	CXcExposed_Heated_Red
83	161	11	6.28	34.3	0.156	CXcExposed	Heated	Red	CXcExposed_Heated_Red
84	265	11	8.9	38.5	0.156	CXcExposed	Heated	Red	CXcExposed_Heated_Red
85	343	11	7.5	36.4	0.156	CXcExposed	Heated	Red	CXcExposed_Heated_Red
30	0	4	0.64	16	0.156	CXcExposed	Heated	White	CXcExposed_Heated_White
40	0	5	0.27	12	0.156	CXcExposed	Heated	White	CXcExposed_Heated_White
40	62	5	1.14	19.4	0.156	CXcExposed	Heated	White	CXcExposed_Heated_White
64	62	8	1.25	20	0.156	CXcExposed	Heated	White	CXcExposed_Heated_White
257	62	33	5.31	32.4	0.156	CXcUnexposed	Heated	Red	CXcUnexposed_Heated_Red
299	0	38	1.95	23.2	0.156	CXcUnexposed	Heated	Red	CXcUnexposed_Heated_Red
316	265	40	15.2	46	0.156	CXcUnexposed	Heated	Red	CXcUnexposed_Heated_Red
317	265	40	6.7	35	0.156	CXcUnexposed	Heated	Red	CXcUnexposed_Heated_Red
338	265	43	13.3	44	0.156	CXcUnexposed	Heated	Red	CXcUnexposed_Heated_Red
359	161	45	3.31	27.7	0.156	CXcUnexposed	Heated	Red	CXcUnexposed_Heated_Red
357	265	45	5.5	32.8	0.156	CXcUnexposed	Heated	Red	CXcUnexposed_Heated_Red
265	0	34	0.58	15.5	0.156	CXcUnexposed	Heated	White	CXcUnexposed_Heated_White
283	265	36	1.8	22.6	0.156	CXcUnexposed	Heated	White	CXcUnexposed_Heated_White
296	0	37	1.36	20.6	0.156	CXcUnexposed	Heated	White	CXcUnexposed_Heated_White
329	0	42	1.05	18.9	0.156	CXcUnexposed	Heated	White	CXcUnexposed_Heated_White
336	0	42	0.85	17.6	0.156	CXcUnexposed	Heated	White	CXcUnexposed_Heated_White
379	0	48	1.07	19	0.156	CXcUnexposed	Heated	White	CXcUnexposed_Heated_White
147	62	19	2.55	25.3	0.157	CXcExposed	Ambient	Red	CXcExposed_Ambient_Red
158	0	20	1.52	21.3	0.157	CXcExposed	Ambient	Red	CXcExposed_Ambient_Red
156	62	20	5.23	32.2	0.157	CXcExposed	Ambient	Red	CXcExposed_Ambient_Red
184	126	23	6.38	34.4	0.157	CXcExposed	Ambient	Red	CXcExposed_Ambient_Red
185	343	24	9.3	39	0.157	CXcExposed	Ambient	Red	CXcExposed_Ambient_Red
227	265	29	10.8	41	0.157	CXcExposed	Ambient	Red	CXcExposed_Ambient_Red
234	126	30	0.43	14	0.157	CXcExposed	Ambient	White	CXcExposed_Ambient_White
70	62	9	5.92	33.5	0.157	CXcExposed	Heated	Red	CXcExposed_Heated_Red
82	161	11	11.2	41.5	0.157	CXcExposed	Heated	Red	CXcExposed_Heated_Red
120	161	15	9.22	38.9	0.157	CXcExposed	Heated	Red	CXcExposed_Heated_Red
2	161	1	1.29	20.2	0.157	CXcExposed	Heated	White	CXcExposed_Heated_White
262	62	33	3.91	29.2	0.157	CXcUnexposed	Heated	Red	CXcUnexposed_Heated_Red
339	265	43	19.6	50	0.157	CXcUnexposed	Heated	Red	CXcUnexposed_Heated_Red
366	62	46	3.83	29	0.157	CXcUnexposed	Heated	Red	CXcUnexposed_Heated_Red
365	265	46	7.1	35.6	0.157	CXcUnexposed	Heated	Red	CXcUnexposed_Heated_Red
365	343	46	7.33	36	0.157	CXcUnexposed	Heated	Red	CXcUnexposed_Heated_Red
373	126	47	3.99	29.4	0.157	CXcUnexposed	Heated	Red	CXcUnexposed_Heated_Red
274	0	35	1.58	21.6	0.157	CXcUnexposed	Heated	White	CXcUnexposed_Heated_White
279	0	35	1.11	19.2	0.157	CXcUnexposed	Heated	White	CXcUnexposed_Heated_White
330	0	42	0.48	14.5	0.157	CXcUnexposed	Heated	White	CXcUnexposed_Heated_White
335	62	42	0.53	15	0.157	CXcUnexposed	Heated	White	CXcUnexposed_Heated_White
156	161	20	7.76	36.6	0.158	CXcExposed	Ambient	Red	CXcExposed_Ambient_Red
157	265	20	11.6	41.9	0.158	CXcExposed	Ambient	Red	CXcExposed_Ambient_Red
161	62	21	3.11	27	0.158	CXcExposed	Ambient	Red	CXcExposed_Ambient_Red
164	343	21	18.5	48.9	0.158	CXcExposed	Ambient	Red	CXcExposed_Ambient_Red
204	62	26	3.86	29	0.158	CXcExposed	Ambient	Red	CXcExposed_Ambient_Red
207	62	26	4.74	31.1	0.158	CXcExposed	Ambient	Red	CXcExposed_Ambient_Red
202	161	26	7.43	36.1	0.158	CXcExposed	Ambient	Red	CXcExposed_Ambient_Red
209	343	27	11.1	41.3	0.158	CXcExposed	Ambient	Red	CXcExposed_Ambient_Red
135	0	17	1.19	19.6	0.158	CXcExposed	Ambient	White	CXcExposed_Ambient_White
234	265	30	1.8	22.5	0.158	CXcExposed	Ambient	White	CXcExposed_Ambient_White
53	62	7	4.11	29.6	0.158	CXcExposed	Heated	Red	CXcExposed_Heated_Red
53	265	7	13.7	44.3	0.158	CXcExposed	Heated	Red	CXcExposed_Heated_Red
87	62	11	3.86	29	0.158	CXcExposed	Heated	Red	CXcExposed_Heated_Red
85	265	11	10.1	40	0.158	CXcExposed	Heated	Red	CXcExposed_Heated_Red
31	0	4	0.71	16.5	0.158	CXcExposed	Heated	White	CXcExposed_Heated_White
263	62	33	4.8	31.2	0.158	CXcUnexposed	Heated	Red	CXcUnexposed_Heated_Red
354	62	45	1.92	23	0.158	CXcUnexposed	Heated	Red	CXcUnexposed_Heated_Red
354	343	45	8	37	0.158	CXcUnexposed	Heated	Red	CXcUnexposed_Heated_Red
372	265	47	9.4	39	0.158	CXcUnexposed	Heated	Red	CXcUnexposed_Heated_Red
267	0	34	2.27	24.3	0.158	CXcUnexposed	Heated	White	CXcUnexposed_Heated_White
383	62	48	1.8	22.5	0.158	CXcUnexposed	Heated	White	CXcUnexposed_Heated_White
151	161	19	8.41	37.5	0.159	CXcExposed	Ambient	Red	CXcExposed_Ambient_Red
157	126	20	4.29	30	0.159	CXcExposed	Ambient	Red	CXcExposed_Ambient_Red
158	265	20	9.1	38.5	0.159	CXcExposed	Ambient	Red	CXcExposed_Ambient_Red
183	62	23	3.84	28.9	0.159	CXcExposed	Ambient	Red	CXcExposed_Ambient_Red
191	62	24	3.69	28.5	0.159	CXcExposed	Ambient	Red	CXcExposed_Ambient_Red
191	126	24	5.26	32.1	0.159	CXcExposed	Ambient	Red	CXcExposed_Ambient_Red
212	265	27	11.4	41.5	0.159	CXcExposed	Ambient	Red	CXcExposed_Ambient_Red
226	126	29	3.64	28.4	0.159	CXcExposed	Ambient	Red	CXcExposed_Ambient_Red
228	265	29	6.8	35	0.159	CXcExposed	Ambient	Red	CXcExposed_Ambient_Red
41	0	6	1.94	23	0.159	CXcExposed	Heated	Red	CXcExposed_Heated_Red
46	62	6	3.49	28	0.159	CXcExposed	Heated	Red	CXcExposed_Heated_Red
48	62	6	5.7	33	0.159	CXcExposed	Heated	Red	CXcExposed_Heated_Red
54	265	7	10.2	40	0.159	CXcExposed	Heated	Red	CXcExposed_Heated_Red
88	161	11	8.72	38	0.159	CXcExposed	Heated	Red	CXcExposed_Heated_Red
83	343	11	9.9	39.6	0.159	CXcExposed	Heated	Red	CXcExposed_Heated_Red
100	265	13	11.8	42	0.159	CXcExposed	Heated	Red	CXcExposed_Heated_Red
111	0	14	1.09	19	0.159	CXcExposed	Heated	White	CXcExposed_Heated_White
299	62	38	4.13	29.6	0.159	CXcUnexposed	Heated	Red	CXcUnexposed_Heated_Red
341	161	43	6.43	34.3	0.159	CXcUnexposed	Heated	Red	CXcUnexposed_Heated_Red
351	161	44	8.73	38	0.159	CXcUnexposed	Heated	Red	CXcUnexposed_Heated_Red
356	343	45	8.6	37.8	0.159	CXcUnexposed	Heated	Red	CXcUnexposed_Heated_Red
366	265	46	4.6	30.7	0.159	CXcUnexposed	Heated	Red	CXcUnexposed_Heated_Red
373	0	47	1.54	21.3	0.159	CXcUnexposed	Heated	Red	CXcUnexposed_Heated_Red
370	343	47	10.9	40.9	0.159	CXcUnexposed	Heated	Red	CXcUnexposed_Heated_Red
149	265	19	11.5	41.6	0.16	CXcExposed	Ambient	Red	CXcExposed_Ambient_Red
160	0	20	1.52	21.2	0.16	CXcExposed	Ambient	Red	CXcExposed_Ambient_Red
154	161	20	5.66	32.8	0.16	CXcExposed	Ambient	Red	CXcExposed_Ambient_Red
164	0	21	3.32	27.5	0.16	CXcExposed	Ambient	Red	CXcExposed_Ambient_Red
166	265	21	7.4	35.9	0.16	CXcExposed	Ambient	Red	CXcExposed_Ambient_Red
190	265	24	11	41	0.16	CXcExposed	Ambient	Red	CXcExposed_Ambient_Red
204	265	26	12.3	42.5	0.16	CXcExposed	Ambient	Red	CXcExposed_Ambient_Red
213	343	27	11.2	41.2	0.16	CXcExposed	Ambient	Red	CXcExposed_Ambient_Red
136	0	17	0.53	14.9	0.16	CXcExposed	Ambient	White	CXcExposed_Ambient_White
237	0	30	1.26	19.9	0.16	CXcExposed	Ambient	White	CXcExposed_Ambient_White
238	0	30	1.4	20.6	0.16	CXcExposed	Ambient	White	CXcExposed_Ambient_White
235	265	30	2	23.2	0.16	CXcExposed	Ambient	White	CXcExposed_Ambient_White
65	62	9	5.23	32	0.16	CXcExposed	Heated	Red	CXcExposed_Heated_Red
84	0	11	1.59	21.5	0.16	CXcExposed	Heated	Red	CXcExposed_Heated_Red
6	0	1	0.44	14	0.16	CXcExposed	Heated	White	CXcExposed_Heated_White
298	62	38	5.8	33.1	0.16	CXcUnexposed	Heated	Red	CXcUnexposed_Heated_Red
272	0	34	1.13	19.2	0.16	CXcUnexposed	Heated	White	CXcUnexposed_Heated_White
268	265	34	1.7	22	0.16	CXcUnexposed	Heated	White	CXcUnexposed_Heated_White
327	0	41	1.36	20.4	0.16	CXcUnexposed	Heated	White	CXcUnexposed_Heated_White
384	0	48	0.8	17.1	0.16	CXcUnexposed	Heated	White	CXcUnexposed_Heated_White
151	62	19	4.56	30.5	0.161	CXcExposed	Ambient	Red	CXcExposed_Ambient_Red
165	0	21	2.37	24.5	0.161	CXcExposed	Ambient	Red	CXcExposed_Ambient_Red
162	62	21	5.04	31.5	0.161	CXcExposed	Ambient	Red	CXcExposed_Ambient_Red
189	62	24	2.26	24.1	0.161	CXcExposed	Ambient	Red	CXcExposed_Ambient_Red
205	265	26	11.1	41	0.161	CXcExposed	Ambient	Red	CXcExposed_Ambient_Red
133	126	17	2.2	23.9	0.161	CXcExposed	Ambient	White	CXcExposed_Ambient_White
48	161	6	6.67	34.6	0.161	CXcExposed	Heated	Red	CXcExposed_Heated_Red
87	161	11	4.94	31.3	0.161	CXcExposed	Heated	Red	CXcExposed_Heated_Red
91	62	12	4.53	30.4	0.161	CXcExposed	Heated	Red	CXcExposed_Heated_Red
29	161	4	1.29	20	0.161	CXcExposed	Heated	White	CXcExposed_Heated_White
126	0	16	1.05	18.7	0.161	CXcExposed	Heated	White	CXcExposed_Heated_White
127	0	16	1.29	20	0.161	CXcExposed	Heated	White	CXcExposed_Heated_White
259	62	33	6.21	33.8	0.161	CXcUnexposed	Heated	Red	CXcUnexposed_Heated_Red
261	62	33	4.47	30.3	0.161	CXcUnexposed	Heated	Red	CXcUnexposed_Heated_Red
350	265	44	13.5	43.8	0.161	CXcUnexposed	Heated	Red	CXcUnexposed_Heated_Red
362	62	46	8.16	37	0.161	CXcUnexposed	Heated	Red	CXcUnexposed_Heated_Red
371	62	47	3.13	26.9	0.161	CXcUnexposed	Heated	Red	CXcUnexposed_Heated_Red
268	0	34	1.02	18.5	0.161	CXcUnexposed	Heated	White	CXcUnexposed_Heated_White
312	161	39	0.49	14.5	0.161	CXcUnexposed	Heated	White	CXcUnexposed_Heated_White
166	126	21	4.69	30.7	0.162	CXcExposed	Ambient	Red	CXcExposed_Ambient_Red
167	161	21	5.7	32.8	0.162	CXcExposed	Ambient	Red	CXcExposed_Ambient_Red
184	62	23	5.07	31.5	0.162	CXcExposed	Ambient	Red	CXcExposed_Ambient_Red
212	62	27	3.64	28.2	0.162	CXcExposed	Ambient	Red	CXcExposed_Ambient_Red
86	62	11	2.85	26	0.162	CXcExposed	Heated	Red	CXcExposed_Heated_Red
318	265	40	6.1	33.5	0.162	CXcUnexposed	Heated	Red	CXcUnexposed_Heated_Red
371	0	47	2.33	24.3	0.162	CXcUnexposed	Heated	Red	CXcUnexposed_Heated_Red
280	0	35	0.78	16.9	0.162	CXcUnexposed	Heated	White	CXcUnexposed_Heated_White
331	265	42	3.6	28.1	0.162	CXcUnexposed	Heated	White	CXcUnexposed_Heated_White
148	62	19	4.09	29.3	0.163	CXcExposed	Ambient	Red	CXcExposed_Ambient_Red
157	161	20	8	36.6	0.163	CXcExposed	Ambient	Red	CXcExposed_Ambient_Red
181	126	23	5.71	32.7	0.163	CXcExposed	Ambient	Red	CXcExposed_Ambient_Red
199	0	25	0.73	16.5	0.163	CXcExposed	Ambient	White	CXcExposed_Ambient_White
239	0	30	1.32	20.1	0.163	CXcExposed	Ambient	White	CXcExposed_Ambient_White
86	265	11	6.7	34.5	0.163	CXcExposed	Heated	Red	CXcExposed_Heated_Red
97	62	13	5.1	31.5	0.163	CXcExposed	Heated	Red	CXcExposed_Heated_Red
104	62	13	4.87	31	0.163	CXcExposed	Heated	Red	CXcExposed_Heated_Red
118	265	15	10.4	40	0.163	CXcExposed	Heated	Red	CXcExposed_Heated_Red
25	62	4	0.83	17.2	0.163	CXcExposed	Heated	White	CXcExposed_Heated_White
304	0	38	1.12	19	0.163	CXcUnexposed	Heated	Red	CXcUnexposed_Heated_Red
317	0	40	0.95	18	0.163	CXcUnexposed	Heated	Red	CXcUnexposed_Heated_Red
358	62	45	2.26	24	0.163	CXcUnexposed	Heated	Red	CXcUnexposed_Heated_Red
332	265	42	3	26.4	0.163	CXcUnexposed	Heated	White	CXcUnexposed_Heated_White
168	161	21	7.42	35.6	0.164	CXcExposed	Ambient	Red	CXcExposed_Ambient_Red
188	0	24	0.79	16.9	0.164	CXcExposed	Ambient	Red	CXcExposed_Ambient_Red
225	0	29	3.05	26.5	0.164	CXcExposed	Ambient	Red	CXcExposed_Ambient_Red
227	126	29	6.5	34.1	0.164	CXcExposed	Ambient	Red	CXcExposed_Ambient_Red
93	0	12	2.18	23.7	0.164	CXcExposed	Heated	Red	CXcExposed_Heated_Red
358	265	45	5.8	32.8	0.164	CXcUnexposed	Heated	Red	CXcUnexposed_Heated_Red
374	62	47	6.15	33.5	0.164	CXcUnexposed	Heated	Red	CXcUnexposed_Heated_Red
336	62	42	0.88	17.5	0.164	CXcUnexposed	Heated	White	CXcUnexposed_Heated_White
165	62	21	4.77	30.7	0.165	CXcExposed	Ambient	Red	CXcExposed_Ambient_Red
178	343	23	13.6	43.5	0.165	CXcExposed	Ambient	Red	CXcExposed_Ambient_Red
231	161	29	9.93	39.2	0.165	CXcExposed	Ambient	Red	CXcExposed_Ambient_Red
226	343	29	9.8	39	0.165	CXcExposed	Ambient	Red	CXcExposed_Ambient_Red
169	0	22	1.06	18.6	0.165	CXcExposed	Ambient	White	CXcExposed_Ambient_White
240	0	30	0.73	16.4	0.165	CXcExposed	Ambient	White	CXcExposed_Ambient_White
255	0	32	0.81	17	0.165	CXcExposed	Ambient	White	CXcExposed_Ambient_White
64	0	8	0.65	15.8	0.165	CXcExposed	Heated	White	CXcExposed_Heated_White
369	62	47	3.62	28	0.165	CXcUnexposed	Heated	Red	CXcUnexposed_Heated_Red
328	0	41	1.22	19.5	0.165	CXcUnexposed	Heated	White	CXcUnexposed_Heated_White
330	62	42	1.9	22.6	0.165	CXcUnexposed	Heated	White	CXcUnexposed_Heated_White
145	0	19	2.3	24	0.166	CXcExposed	Ambient	Red	CXcExposed_Ambient_Red
149	62	19	3.8	28.4	0.166	CXcExposed	Ambient	Red	CXcExposed_Ambient_Red
158	343	20	11	40.5	0.166	CXcExposed	Ambient	Red	CXcExposed_Ambient_Red
206	265	26	13.2	43	0.166	CXcExposed	Ambient	Red	CXcExposed_Ambient_Red
216	62	27	2.92	26	0.166	CXcExposed	Ambient	Red	CXcExposed_Ambient_Red
229	265	29	13.6	43.4	0.166	CXcExposed	Ambient	Red	CXcExposed_Ambient_Red
223	0	28	0.56	15	0.166	CXcExposed	Ambient	White	CXcExposed_Ambient_White
128	0	16	0.97	18	0.166	CXcExposed	Heated	White	CXcExposed_Heated_White
261	265	33	13.7	43.5	0.166	CXcUnexposed	Heated	Red	CXcUnexposed_Heated_Red
161	0	21	1.44	20.5	0.167	CXcExposed	Ambient	Red	CXcExposed_Ambient_Red
138	0	18	1.09	18.7	0.167	CXcExposed	Ambient	White	CXcExposed_Ambient_White
244	0	31	0.79	16.8	0.167	CXcExposed	Ambient	White	CXcExposed_Ambient_White
51	126	7	5.36	31.8	0.167	CXcExposed	Heated	Red	CXcExposed_Heated_Red
77	62	10	4.51	30	0.167	CXcExposed	Heated	Red	CXcExposed_Heated_Red
100	62	13	4.5	30	0.167	CXcExposed	Heated	Red	CXcExposed_Heated_Red
7	0	1	0.5	14.4	0.167	CXcExposed	Heated	White	CXcExposed_Heated_White
152	161	19	5.82	32.6	0.168	CXcExposed	Ambient	Red	CXcExposed_Ambient_Red
203	62	26	4.63	30.2	0.168	CXcExposed	Ambient	Red	CXcExposed_Ambient_Red
200	0	25	1.15	19	0.168	CXcExposed	Ambient	White	CXcExposed_Ambient_White
8	0	1	0.93	17.7	0.168	CXcExposed	Heated	White	CXcExposed_Heated_White
23	0	3	1.51	20.8	0.168	CXcExposed	Heated	White	CXcExposed_Heated_White
368	0	46	1.45	20.5	0.168	CXcUnexposed	Heated	Red	CXcUnexposed_Heated_Red
159	161	20	6.6	33.9	0.169	CXcExposed	Ambient	Red	CXcExposed_Ambient_Red
229	62	29	2.74	25.3	0.169	CXcExposed	Ambient	Red	CXcExposed_Ambient_Red
73	62	10	6.12	33.1	0.169	CXcExposed	Heated	Red	CXcExposed_Heated_Red
10	126	2	2.06	23	0.169	CXcExposed	Heated	White	CXcExposed_Heated_White
364	62	46	5.12	31.2	0.169	CXcUnexposed	Heated	Red	CXcUnexposed_Heated_Red
204	161	26	6.5	33.7	0.17	CXcExposed	Ambient	Red	CXcExposed_Ambient_Red
118	0	15	1.69	21.5	0.17	CXcExposed	Heated	Red	CXcExposed_Heated_Red
120	62	15	3.53	27.5	0.17	CXcExposed	Heated	Red	CXcExposed_Heated_Red
32	0	4	0.88	17.3	0.17	CXcExposed	Heated	White	CXcExposed_Heated_White
345	62	44	3.78	28.1	0.17	CXcUnexposed	Heated	Red	CXcUnexposed_Heated_Red
366	0	46	0.99	18	0.17	CXcUnexposed	Heated	Red	CXcUnexposed_Heated_Red
207	161	26	7.5	35.3	0.171	CXcExposed	Ambient	Red	CXcExposed_Ambient_Red
224	0	28	0.44	13.7	0.171	CXcExposed	Ambient	White	CXcExposed_Ambient_White
43	62	6	4.49	29.7	0.171	CXcExposed	Heated	Red	CXcExposed_Heated_Red
53	343	7	10.6	39.6	0.171	CXcExposed	Heated	Red	CXcExposed_Heated_Red
104	0	13	1.43	20.3	0.171	CXcExposed	Heated	Red	CXcExposed_Heated_Red
119	161	15	7.39	35.1	0.171	CXcExposed	Heated	Red	CXcExposed_Heated_Red
355	343	45	8	36	0.171	CXcUnexposed	Heated	Red	CXcUnexposed_Heated_Red
187	62	24	3.35	26.9	0.172	CXcExposed	Ambient	Red	CXcExposed_Ambient_Red
89	62	12	4.45	29.6	0.172	CXcExposed	Heated	Red	CXcExposed_Heated_Red
15	0	2	0.73	16.2	0.172	CXcExposed	Heated	White	CXcExposed_Heated_White
191	265	24	7.1	34.5	0.173	CXcExposed	Ambient	Red	CXcExposed_Ambient_Red
117	62	15	3.22	26.5	0.173	CXcExposed	Heated	Red	CXcExposed_Heated_Red
24	0	3	0.88	17.2	0.173	CXcExposed	Heated	White	CXcExposed_Heated_White
353	0	45	0.99	17.9	0.173	CXcUnexposed	Heated	Red	CXcUnexposed_Heated_Red
160	161	20	7.91	35.7	0.174	CXcExposed	Ambient	Red	CXcExposed_Ambient_Red
221	161	28	1.63	21.1	0.174	CXcExposed	Ambient	White	CXcExposed_Ambient_White
85	62	11	5.75	32.1	0.174	CXcExposed	Heated	Red	CXcExposed_Heated_Red
89	126	12	5.54	31.7	0.174	CXcExposed	Heated	Red	CXcExposed_Heated_Red
16	0	2	0.53	14.5	0.174	CXcExposed	Heated	White	CXcExposed_Heated_White
300	0	38	2.12	23	0.174	CXcUnexposed	Heated	Red	CXcUnexposed_Heated_Red
340	265	43	19.2	48	0.174	CXcUnexposed	Heated	Red	CXcUnexposed_Heated_Red
163	0	21	0.86	17	0.175	CXcExposed	Ambient	Red	CXcExposed_Ambient_Red
112	0	14	1.07	18.3	0.175	CXcExposed	Heated	White	CXcExposed_Heated_White
304	62	38	3.18	26.3	0.175	CXcUnexposed	Heated	Red	CXcUnexposed_Heated_Red
302	265	38	7.5	35	0.175	CXcUnexposed	Heated	Red	CXcUnexposed_Heated_Red
333	265	42	1.2	19	0.175	CXcUnexposed	Heated	White	CXcUnexposed_Heated_White
206	62	26	5.87	32.2	0.176	CXcExposed	Ambient	Red	CXcExposed_Ambient_Red
66	62	9	6.9	34	0.176	CXcExposed	Heated	Red	CXcExposed_Heated_Red
81	62	11	3.83	27.9	0.176	CXcExposed	Heated	Red	CXcExposed_Heated_Red
7	126	1	0.57	14.8	0.176	CXcExposed	Heated	White	CXcExposed_Heated_White
146	62	19	5.28	31	0.177	CXcExposed	Ambient	Red	CXcExposed_Ambient_Red
152	62	19	5.06	30.6	0.177	CXcExposed	Ambient	Red	CXcExposed_Ambient_Red
56	0	7	1.782	21.6	0.177	CXcExposed	Heated	Red	CXcExposed_Heated_Red
208	62	26	3.25	26.3	0.179	CXcExposed	Ambient	Red	CXcExposed_Ambient_Red
68	62	9	5.88	32	0.179	CXcExposed	Heated	Red	CXcExposed_Heated_Red
72	62	9	3.72	27.5	0.179	CXcExposed	Heated	Red	CXcExposed_Heated_Red
67	62	9	2.88	25.2	0.18	CXcExposed	Heated	Red	CXcExposed_Heated_Red
300	343	38	29.9	55	0.18	CXcUnexposed	Heated	Red	CXcUnexposed_Heated_Red
158	62	20	4.65	29.5	0.181	CXcExposed	Ambient	Red	CXcExposed_Ambient_Red
88	0	11	0.97	17.5	0.181	CXcExposed	Heated	Red	CXcExposed_Heated_Red
82	62	11	3.2	26	0.182	CXcExposed	Heated	Red	CXcExposed_Heated_Red
81	343	11	10.9	39.1	0.182	CXcExposed	Heated	Red	CXcExposed_Heated_Red
113	62	15	3.2	26	0.182	CXcExposed	Heated	Red	CXcExposed_Heated_Red
305	161	39	2.04	22.4	0.182	CXcUnexposed	Heated	White	CXcUnexposed_Heated_White
159	62	20	4.23	28.5	0.183	CXcExposed	Ambient	Red	CXcExposed_Ambient_Red
148	343	19	19.1	47	0.184	CXcExposed	Ambient	Red	CXcExposed_Ambient_Red
50	343	7	19.2	47.1	0.184	CXcExposed	Heated	Red	CXcExposed_Heated_Red
342	161	43	6.02	31.9	0.185	CXcUnexposed	Heated	Red	CXcUnexposed_Heated_Red
349	343	44	16.5	44.5	0.187	CXcUnexposed	Heated	Red	CXcUnexposed_Heated_Red
355	62	45	3.3	26	0.188	CXcUnexposed	Heated	Red	CXcUnexposed_Heated_Red
189	343	24	12.1	39.9	0.19	CXcExposed	Ambient	Red	CXcExposed_Ambient_Red
373	265	47	7.9	34.6	0.191	CXcUnexposed	Heated	Red	CXcUnexposed_Heated_Red
192	161	24	4.44	28.5	0.192	CXcExposed	Ambient	Red	CXcExposed_Ambient_Red
238	126	30	1.1	17.9	0.192	CXcExposed	Ambient	White	CXcExposed_Ambient_White
243	265	31	2.2	22.5	0.193	CXcExposed	Ambient	White	CXcExposed_Ambient_White
186	343	24	17.1	44.5	0.194	CXcExposed	Ambient	Red	CXcExposed_Ambient_Red
44	265	6	9	35.9	0.195	CXcExposed	Heated	Red	CXcExposed_Heated_Red
90	62	12	5.1	29.5	0.199	CXcExposed	Heated	Red	CXcExposed_Heated_Red
354	126	45	4.2	27.6	0.2	CXcUnexposed	Heated	Red	CXcUnexposed_Heated_Red
153	62	20	3.64	25.7	0.214	CXcExposed	Ambient	Red	CXcExposed_Ambient_Red
90	343	12	14.6	40.7	0.217	CXcExposed	Heated	Red	CXcExposed_Heated_Red
244	265	31	1.9	20.5	0.221	CXcExposed	Ambient	White	CXcExposed_Ambient_White
137	126	18	2.5	21.8	0.241	CXcExposed	Ambient	White	CXcExposed_Ambient_White
256	0	32	0.75	14.3	0.256	CXcExposed	Ambient	White	CXcExposed_Ambient_White
213	265	27	8.9	32	0.272	CXcExposed	Ambient	Red	CXcExposed_Ambient_Red
139	126	18	2.37	20.5	0.275	CXcExposed	Ambient	White	CXcExposed_Ambient_White
70	265	9	13.8	36.9	0.275	CXcExposed	Heated	Red	CXcExposed_Heated_Red
347	126	44	8.33	30.5	0.294	CXcUnexposed	Heated	Red	CXcUnexposed_Heated_Red
218	265	28	3.2	22	0.301	CXcExposed	Ambient	White	CXcExposed_Ambient_White
99	0	13	2.86	21	0.309	CXcExposed	Heated	Red	CXcExposed_Heated_Red
351	126	44	7.09	28.3	0.313	CXcUnexposed	Heated	Red	CXcUnexposed_Heated_Red
353	126	45	6.1	25.5	0.368	CXcUnexposed	Heated	Red	CXcUnexposed_Heated_Red
356	126	45	6.87	26.5	0.369	CXcUnexposed	Heated	Red	CXcUnexposed_Heated_Red
93	62	12	5.23	23.9	0.383	CXcExposed	Heated	Red	CXcExposed_Heated_Red
