# Supplementary material for: Differing responses of red abalone (Haliotis rufescens) and white abalone (H. sorenseni) to infection with phage-associated Candidatus Xenohaliotis californiensis
Source: PeerJ. 2018 Jun 25;6:e5104. doi: 10.7717/peerj.5104 (PMC6022723; doi:10.7717/peerj.5104)
Supplement: Data S3 [file peerj-06-5104-s006.csv]

Day	Tank	Ca._Xc	Temp	Species	C_T_S	Mean_qPCR_triplicate	SD_qPCR_Triplicate	ngDNA.ul	DNA.ng	LogDNA.ng
161	7	Exposed	Heated	Red	Exposed_Heated_Red	0	0	29.1	0	0
161	10	Exposed	Heated	Red	Exposed_Heated_Red	0	0	27.3	0	0
161	12	Exposed	Heated	Red	Exposed_Heated_Red	0	0	22.3	0	0
161	13	Exposed	Heated	Red	Exposed_Heated_Red	0	0	19.9	0	0
161	15	Exposed	Heated	Red	Exposed_Heated_Red	0	0	11	0	0
161	17	Exposed	Ambient	White	Exposed_Ambient_White	0	0	34.6	0	0
161	18	Exposed	Ambient	White	Exposed_Ambient_White	0	0	23.2	0	0
161	19	Exposed	Ambient	Red	Exposed_Ambient_Red	0	0	13	0	0
161	20	Exposed	Ambient	Red	Exposed_Ambient_Red	0	0	13.4	0	0
161	21	Exposed	Ambient	Red	Exposed_Ambient_Red	0	0	32.5	0	0
161	23	Exposed	Ambient	Red	Exposed_Ambient_Red	0	0	28.6	0	0
161	24	Exposed	Ambient	Red	Exposed_Ambient_Red	0	0	24.3	0	0
161	26	Exposed	Ambient	Red	Exposed_Ambient_Red	0	0	34.4	0	0
161	27	Exposed	Ambient	Red	Exposed_Ambient_Red	0	0	31.2	0	0
161	28	Exposed	Ambient	White	Exposed_Ambient_White	0	0	34.7	0	0
161	29	Exposed	Ambient	Red	Exposed_Ambient_Red	0	0	35.2	0	0
161	33	Naive	Heated	Red	Naive_Heated_Red	0	0	30.3	0	0
161	34	Naive	Heated	White	Naive_Heated_White	0	0	37.5	0	0
161	35	Naive	Heated	White	Naive_Heated_White	0	0	35.2	0	0
161	36	Naive	Heated	White	Naive_Heated_White	0	0	34.1	0	0
161	37	Naive	Heated	White	Naive_Heated_White	0	0	3.74	0	0
161	38	Naive	Heated	Red	Naive_Heated_Red	0	0	0.219	0	0
161	39	Naive	Heated	White	Naive_Heated_White	0	0	2.5	0	0
161	40	Naive	Heated	Red	Naive_Heated_Red	0	0	0.196	0	0
161	41	Naive	Heated	White	Naive_Heated_White	0	0	26.5	0	0
161	42	Naive	Heated	White	Naive_Heated_White	0	0	1.28	0	0
161	43	Naive	Heated	Red	Naive_Heated_Red	0	0	0.691	0	0
161	44	Naive	Heated	Red	Naive_Heated_Red	0	0	0.071	0	0
161	45	Naive	Heated	Red	Naive_Heated_Red	0	0	0.205	0	0
161	46	Naive	Heated	Red	Naive_Heated_Red	0	0	0.409	0	0
161	47	Naive	Heated	Red	Naive_Heated_Red	0	0	0.904	0	0
161	48	Naive	Heated	White	Naive_Heated_White	0	0	0.856	0	0
161	30	Exposed	Ambient	White	Exposed_Ambient_White	27.72961998	10.50596714	36.5	0.76	0
161	25	Exposed	Ambient	White	Exposed_Ambient_White	1274.73938	711.0814819	42.6	29.92	1.475961589
161	6	Exposed	Heated	Red	Exposed_Heated_Red	831.5783081	559.0325928	20.6	40.37	1.606058749
161	22	Exposed	Ambient	White	Exposed_Ambient_White	2479.323486	207.2506561	29.6	83.76	1.923036669
161	14	Exposed	Heated	White	Exposed_Heated_White	6498.570313	1510.152466	37.4	173.76	2.239949808
161	4	Exposed	Heated	White	Exposed_Heated_White	11448.0498	1355.430908	16.5	693.82	2.841246815
161	32	Exposed	Ambient	White	Exposed_Ambient_White	27140.54102	4466.290527	34.6	784.41	2.894543122
161	31	Exposed	Ambient	White	Exposed_Ambient_White	1444.396973	464.6220703	1.57	920	2.963787827
161	3	Exposed	Heated	White	Exposed_Heated_White	187921.9844	35987.75391	41.5	4528.24	3.655929437
161	11	Exposed	Heated	Red	Exposed_Heated_Red	30854.03711	7530.307617	5.78	5338.07	3.727384265
161	9	Exposed	Heated	Red	Exposed_Heated_Red	67275.11719	6636.680176	11.1	6060.82	3.782531386
161	16	Exposed	Heated	White	Exposed_Heated_White	334134.1563	74722.17188	34.6	9657.06	3.98484493
161	1	Exposed	Heated	White	Exposed_Heated_White	325856.625	45631.38281	28.8	11314.47	4.053634215
161	2	Exposed	Heated	White	Exposed_Heated_White	623417.1875	80588.875	53	11762.59	4.070502959
161	5	Exposed	Heated	White	Exposed_Heated_White	1274839.875	113974.3594	35.8	35610.05	4.551572583
343	48	Naive	Heated	White	Naive_Heated_White	0	0	33.8	0	0
343	47	Naive	Heated	Red	Naive_Heated_Red	0	0	28.6	0	0
343	46	Naive	Heated	Red	Naive_Heated_Red	0	0	30.7	0	0
343	45	Naive	Heated	Red	Naive_Heated_Red	0	0	31.8	0	0
343	44	Naive	Heated	Red	Naive_Heated_Red	0	0	39.6	0	0
343	43	Naive	Heated	Red	Naive_Heated_Red	0	0	30.6	0	0
343	42	Naive	Heated	White	Naive_Heated_White	0	0	32.5	0	0
343	41	Naive	Heated	White	Naive_Heated_White	0	0	36.9	0	0
343	40	Naive	Heated	Red	Naive_Heated_Red	0	0	36.1	0	0
343	39	Naive	Heated	White	Naive_Heated_White	0	0	38.6	0	0
343	38	Naive	Heated	Red	Naive_Heated_Red	0	0	28.5	0	0
343	37	Naive	Heated	White	Naive_Heated_White	0	0	31.6	0	0
343	36	Naive	Heated	White	Naive_Heated_White	0	0	31.7	0	0
343	35	Naive	Heated	White	Naive_Heated_White	0	0	34.5	0	0
343	34	Naive	Heated	White	Naive_Heated_White	0	0	31.2	0	0
343	33	Naive	Heated	Red	Naive_Heated_Red	31.05535316	6.00712347	31.9	0.97	0
343	29	Exposed	Ambient	Red	Exposed_Ambient_Red	421.1961975	58.3330574	57	7.39	0.868644438
343	19	Exposed	Ambient	Red	Exposed_Ambient_Red	187.650589	80.1593399	20.4	9.2	0.963787827
343	23	Exposed	Ambient	Red	Exposed_Ambient_Red	1955.057007	356.382843	47.9	40.82	1.610873
343	21	Exposed	Ambient	Red	Exposed_Ambient_Red	7163.53125	2852.441162	42.4	168.95	2.227758196
343	20	Exposed	Ambient	Red	Exposed_Ambient_Red	6126.419922	1780.465576	15.9	385.31	2.58581028
343	24	Exposed	Ambient	Red	Exposed_Ambient_Red	19939.08008	2454.31543	44.9	444.08	2.647461214
343	27	Exposed	Ambient	Red	Exposed_Ambient_Red	29613.41211	25084.97656	50	592.27	2.772519735
343	32	Exposed	Ambient	White	Exposed_Ambient_White	25033.18164	15224.1084	37.3	671.13	2.826806653
343	30	Exposed	Ambient	White	Exposed_Ambient_White	36514.60156	1412.012451	47.5	768.73	2.88577383
343	9	Exposed	Heated	Red	Exposed_Heated_Red	55184.15234	8907.922852	22.7	2431.02	3.385788532
343	25	Exposed	Ambient	White	Exposed_Ambient_White	155053.5	127299.7188	46.2	3356.14	3.525840069
343	18	Exposed	Ambient	White	Exposed_Ambient_White	172286.5781	2072.771484	19.5	8835.21	3.946216877
343	13	Exposed	Heated	Red	Exposed_Heated_Red	219359.5625	8292.289063	24.2	9064.44	3.957340979
343	6	Exposed	Heated	Red	Exposed_Heated_Red	426384.0938	189889.8438	33.9	12577.7	4.099601232
343	12	Exposed	Heated	Red	Exposed_Heated_Red	277388	15469.19629	21.9	12666.12	4.102643598
343	31	Exposed	Ambient	White	Exposed_Ambient_White	531341.375	243840.6719	41.4	12834.33	4.108373202
343	10	Exposed	Heated	Red	Exposed_Heated_Red	103656.625	12415.79004	4.42	23451.73	4.370174886
343	28	Exposed	Ambient	White	Exposed_Ambient_White	1998963	256000.4688	46.9	42621.81	4.629631889
343	22	Exposed	Ambient	White	Exposed_Ambient_White	4523306	288393.5938	54	83764.93	4.92306223
343	7	Exposed	Heated	Red	Exposed_Heated_Red	2088380.375	416217.5938	24.6	84893.51	4.92887449
343	17	Exposed	Ambient	White	Exposed_Ambient_White	2852613	308040.5313	20.4	139833.97	5.145612688
343	15	Exposed	Heated	Red	Exposed_Heated_Red	6510947.5	895616.3125	34.5	188723.12	5.275825108
343	11	Exposed	Heated	Red	Exposed_Heated_Red	5146870.5	112827.5859	21.1	243927.51	5.387260783
343	1	Exposed	Heated	White	Exposed_Heated_White	0	0	0	0	0
